# Supplementary material for: Genome-wide Identification and Analysis of Splicing QTLs in Multiple Sclerosis by RNA-Seq Data
Source: Front Genet. 2021 Nov 12;12:769804. doi: 10.3389/fgene.2021.769804 (PMC8633104; doi:10.3389/fgene.2021.769804)
Supplement: Supplementary file 1 [file Table2.xlsx]

## Sheet: Sheet1
Table S2 The sQTL variants and the differential AS events affected by them
SNP	Position	Gene	Ensembl ID	AS event	TSS	Beta	P value	FDR q value
rs1950969	94236929	GOLGA5	ENSG00000066455	HsaEX0027985	93260576	34.25	0	1.05487e-303
rs1950970	94236975	GOLGA5	ENSG00000066455	HsaEX0027985	93260576	34.25	0	1.05487e-303
rs8017818	93651054	GOLGA5	ENSG00000066455	HsaEX0027985	93260576	-34.25	0	1.05487e-303
rs12226058	43190629	ACCSL	ENSG00000205126	HsaEX6001613	44069531	-12.7	0	1.05487e-303
rs12795809	43190576	ACCSL	ENSG00000205126	HsaEX6001613	44069531	12.7	0	1.05487e-303
rs61690000	43523415	ACCSL	ENSG00000205126	HsaEX6001613	44069531	-12.7	0	1.05487e-303
rs72898940	43315617	ACCSL	ENSG00000205126	HsaEX6001613	44069531	-12.7	0	1.05487e-303
rs74545163	43424312	ACCSL	ENSG00000205126	HsaEX6001613	44069531	-12.7	0	1.05487e-303
rs7931142	43189976	ACCSL	ENSG00000205126	HsaEX6001613	44069531	-12.7	0	1.05487e-303
rs890245	43201830	ACCSL	ENSG00000205126	HsaEX6001613	44069531	12.7	0	1.05487e-303
rs113384165	26738788	NSMCE1	ENSG00000169189	HsaEX6042948	27280115	-40	0	1.05487e-303
rs6498005	27270200	NSMCE1	ENSG00000169189	HsaEX6042948	27280115	-40	0	1.05487e-303
rs7187853	27267403	NSMCE1	ENSG00000169189	HsaEX6042948	27280115	-40	0	1.05487e-303
rs2976708	125398800	SNX4	ENSG00000114520	HsaEX6058167	125239041	5.11	0	1.05487e-303
rs543453	3139759	PIAS4	ENSG00000105229	HsaEX6091950	4007748	1.25	0	1.05487e-303
rs644193	3139715	PIAS4	ENSG00000105229	HsaEX6091950	4007748	1.25	0	1.05487e-303
rs16949296	45984949	SCRN2	ENSG00000141295	HsaEX6023334	45918699	-66.658	3.86135e-238	1.74739e-233
rs11643492	2791938	SRRM2	ENSG00000167978	HsaEX6041902	2802330	52.7	1.45627e-172	6.04094e-168
rs2858609	49620817	PIM3	ENSG00000198355	HsaEX6027387	50354161	22.1493	2.47344e-124	9.4711e-120
rs73179160	50082716	PIM3	ENSG00000198355	HsaEX6027387	50354161	-11.0746	2.47344e-124	9.4711e-120
rs11671147	8227499	ELAVL1	ENSG00000066044	HsaEX0022092	8070529	49.6873	2.5509e-56	7.46943e-52
rs62638003	7908051	ELAVL1	ENSG00000066044	HsaEX0022092	8070529	49.6873	2.5509e-56	7.46943e-52
rs216272	3013971	PIAS4	ENSG00000105229	HsaEX6091950	4007748	-0.501338	5.37187e-50	1.52802e-45
rs57414916	141780202	EIF2C2	ENSG00000123908	HsaEX6082596	141645718	-5.09805	7.1083e-50	1.96579e-45
rs2020857	15030752	USP9Y	ENSG00000114374	HsaEX0070061	14813160	-8.23719	1.39707e-49	3.66022e-45
rs138123250	105087582	CALHM2	ENSG00000138172	HsaEX6090238	105212660	-8.86656	1.26842e-45	3.15701e-41
rs12610435	8021331	ELAVL1	ENSG00000066044	HsaEX0022092	8070529	42.5593	5.33996e-45	1.29666e-40
rs192519226	48400006	XYLT2	ENSG00000015532	HsaEX6023498	48423453	-22.2205	2.89702e-44	6.55499e-40
rs1446041	15072948	ANKH	ENSG00000154122	HsaEX0004210	14871887	-3.56105	8.94594e-34	1.89497e-29
rs719337	220363917	ATG9A	ENSG00000198925	HsaEX0006670	220094439	-33.6478	1.06755e-32	2.21421e-28
rs684596	111052465	GPN3	ENSG00000111231	HsaEX0028219	110907019	-99.3325	2.36539e-31	4.80596e-27
rs144920997	109875146	CDC40	ENSG00000168438	HsaEX6048910	110501344	-60.1647	1.45483e-28	2.73282e-24
rs72674077	82035015	CHMP4C	ENSG00000164695	HsaEX6081296	82644669	-16.4219	9.23319e-28	1.67133e-23
rs7951266	43110728	ACCSL	ENSG00000205126	HsaEX6001613	44069531	-3.65594	4.66311e-27	8.29011e-23
rs2967774	8592207	ELAVL1	ENSG00000066044	HsaEX0022092	8070529	33.0795	1.65323e-25	2.78967e-21
rs115818077	131499099	MRPL3	ENSG00000114686	HsaALTD0004022-1/2	131221827	22.5428	1.03206e-24	1.71248e-20
rs139001284	177335568	RMND5B	ENSG00000145916	HsaEX0053790	177557997	0.575549	2.79164e-23	4.48271e-19
rs4267310	27263971	NSMCE1	ENSG00000169189	HsaEX6042948	27280115	-20.2264	4.21832e-23	6.30063e-19
rs10838021	43154333	ACCSL	ENSG00000205126	HsaEX6001613	44069531	-6.46345	4.75816e-23	6.96632e-19
rs113785567	43528464	ACCSL	ENSG00000205126	HsaEX6001613	44069531	-6.42126	7.21358e-23	1.02595e-18
rs376377641	3130443	PIAS4	ENSG00000105229	HsaEX6091950	4007748	-0.62966	7.6057e-23	1.03726e-18
rs78259134	3075437	PIAS4	ENSG00000105229	HsaEX6091950	4007748	-0.62966	7.6057e-23	1.03726e-18
rs62029078	27523696	NSMCE1	ENSG00000169189	HsaEX6042948	27280115	-20.1911	8.55718e-23	1.15126e-18
rs9940555	27270607	NSMCE1	ENSG00000169189	HsaEX6042948	27280115	-20.0917	1.04298e-22	1.38449e-18
rs73337911	93620449	GOLGA5	ENSG00000066455	HsaEX0027985	93260576	-17.0127	1.31294e-22	1.67581e-18
rs184144333	46657359	CDK16	ENSG00000102225	HsaALTD0001325-3/3	47077259	-19.8621	1.9708e-22	2.45259e-18
rs78317205	15131957	ANKH	ENSG00000154122	HsaEX0004210	14871887	-5.30953	2.24253e-22	2.68988e-18
rs78788590	54379193	MAGOH	ENSG00000162385	HsaEX6031015	53704282	-20.2385	2.27537e-22	2.69678e-18
rs113179541	43532190	ACCSL	ENSG00000205126	HsaEX6001613	44069531	-6.36815	2.74899e-22	2.87526e-18
rs72907732	43131015	ACCSL	ENSG00000205126	HsaEX6001613	44069531	-6.37035	2.60133e-22	2.87526e-18
rs78995848	221872924	MIA3	ENSG00000154305	HsaEX6036893	222791428	-15.3185	2.48703e-22	2.87526e-18
rs78682786	27017214	NSMCE1	ENSG00000169189	HsaEX6042948	27280115	-19.9814	2.82706e-22	2.87526e-18
rs986125	27178601	NSMCE1	ENSG00000169189	HsaEX6042948	27280115	19.9814	2.82706e-22	2.87526e-18
rs5990801	20406077	RPS6KA3	ENSG00000177189	HsaEX6051024	20285523	-6.25735	2.91072e-22	2.87526e-18
rs11037338	43215971	ACCSL	ENSG00000205126	HsaEX6001613	44069531	-6.35469	3.10418e-22	2.94328e-18
rs746474	43201243	ACCSL	ENSG00000205126	HsaEX6001613	44069531	6.35625	3.10409e-22	2.94328e-18
rs11798831	20167321	RPS6KA3	ENSG00000177189	HsaEX6051024	20285523	-12.4928	3.05737e-22	2.94328e-18
rs62235878	31086472	SMTN	ENSG00000183963	HsaEX0060529	31460091	-6.88016	3.27959e-22	3.06164e-18
rs139930063	86684592	KDM3A	ENSG00000115548	HsaEX6014347	86667770	-11.2597	3.44594e-22	3.14742e-18
rs115865458	13982458	ANKH	ENSG00000154122	HsaEX0004210	14871887	-5.28644	3.60555e-22	3.20499e-18
rs116291136	13982462	ANKH	ENSG00000154122	HsaEX0004210	14871887	-5.28644	3.60555e-22	3.20499e-18
rs79845542	15093065	ANKH	ENSG00000154122	HsaEX0004210	14871887	-5.28644	3.60555e-22	3.20499e-18
rs62476413	73514271	RFC2	ENSG00000049541	HsaEX6008458	73668774	-0.625774	3.82135e-22	3.36675e-18
rs2197529	15236553	ANKH	ENSG00000154122	HsaEX6097463	14871887	-2.55368	4.03115e-22	3.45974e-18
rs3024664	27371424	NSMCE1	ENSG00000169189	HsaEX6042948	27280115	19.9771	4.34443e-22	3.66543e-18
rs10148027	94235565	GOLGA5	ENSG00000066455	HsaEX0027985	93260576	16.9615	4.65989e-22	3.86605e-18
rs10148032	94235571	GOLGA5	ENSG00000066455	HsaEX0027985	93260576	16.9615	4.65989e-22	3.86605e-18
rs112093632	15136337	ANKH	ENSG00000154122	HsaEX0004210	14871887	-5.27961	5.08596e-22	3.98696e-18
rs112102699	15136333	ANKH	ENSG00000154122	HsaEX0004210	14871887	-5.27961	5.08596e-22	3.98696e-18
rs112808984	15092993	ANKH	ENSG00000154122	HsaEX0004210	14871887	-5.27961	5.08596e-22	3.98696e-18
rs17600382	15298760	ANKH	ENSG00000154122	HsaEX0004210	14871887	-5.27961	5.08596e-22	3.98696e-18
rs62346334	14050809	ANKH	ENSG00000154122	HsaEX0004210	14871887	-5.27961	5.08596e-22	3.98696e-18
rs3213697	2573858	CTNS	ENSG00000040531	HsaEX6020013	3539762	20.0957	6.8352e-22	5.27515e-18
rs111882576	13989432	USP9Y	ENSG00000114374	HsaEX0070061	14813160	-10.2305	7.88202e-22	5.99669e-18
rs72838688	21402412	TMEM11	ENSG00000178307	HsaALTD0006588-1/2	21117908	32.5427	8.52149e-22	6.42709e-18
rs8136272	49678782	PIM3	ENSG00000198355	HsaEX6027387	50354161	-11.0731	9.70589e-22	7.26535e-18
rs184450173	20627241	RPS6KA3	ENSG00000177189	HsaEX6051024	20285523	-12.5	1.09712e-21	8.03131e-18
rs190668513	19423981	DGCR2	ENSG00000070413	HsaEX6025748	19109967	-7.68412	1.22641e-21	8.72131e-18
rs114475158	4266047	C6orf145	ENSG00000168994	HsaALTD0001039-2/2	3752260	-24.7227	1.46065e-21	1.02407e-17
rs2910441	8572845	ELAVL1	ENSG00000066044	HsaEX0022092	8070529	43.9907	1.66606e-21	1.15186e-17
rs9855524	131537034	MRPL3	ENSG00000114686	HsaALTD0004022-1/2	131221827	10.7128	5.87983e-21	3.87669e-17
rs3731894	220136371	ATG9A	ENSG00000198925	HsaEX0006670	220094439	49.8242	8.507e-21	5.49957e-17
rs2502636	144648832	UTRN	ENSG00000152818	HsaEX6049734	144606837	-16.7791	8.78469e-21	5.64245e-17
rs12481368	62558127	C20orf11	ENSG00000101193	HsaALTD0000924-1/2	61569471	8.29468	1.165e-20	7.38753e-17
rs58164414	8266811	ELAVL1	ENSG00000066044	HsaEX0022092	8070529	26.5417	1.33285e-20	8.34561e-17
rs77195150	8388169	ELAVL1	ENSG00000066044	HsaEX0022092	8070529	28.2524	1.39611e-20	8.68704e-17
rs113689589	104389174	C14orf153	ENSG00000126214	HsaEX6073084	104028233	-58.4011	1.70747e-20	1.05584e-16
rs144051400	8638087	ELAVL1	ENSG00000066044	HsaEX0022092	8070529	52.8334	3.31824e-20	2.02672e-16
rs12904026	23069270	NIPA1	ENSG00000170113	HsaEX0042948	23100005	-16.0729	3.31819e-20	2.02672e-16
rs13250572	91825118	NBN	ENSG00000104320	HsaEX0041867	91015456	-20.089	6.44189e-20	3.91059e-16
rs5770056	49616535	PIM3	ENSG00000198355	HsaEX6027387	50354161	5.02	1.5143e-19	9.08188e-16
rs111866255	149408230	ZNF398	ENSG00000197024	HsaINT0187123	148823508	96.8946	2.66861e-19	1.56282e-15
rs11781261	124455487	DERL1	ENSG00000136986	HsaEX0019294	124054663	-15.5598	3.57839e-19	2.08336e-15
rs79437556	43789379	PPM1B	ENSG00000138032	HsaEX0049482	44395108	99.903	4.61838e-19	2.65776e-15
rs1673814	21244868	TMEM11	ENSG00000178307	HsaALTD0006588-1/2	21117908	-74.3213	8.25365e-19	4.69549e-15
rs12403336	64696430	PGM1	ENSG00000079739	HsaINT0123625	64058916	97.6017	6.42933e-18	3.55603e-14
rs4236840	91825017	NBN	ENSG00000104320	HsaEX0041867	91015456	-16.8214	6.49281e-18	3.57131e-14
rs138992333	23260644	NIPA1	ENSG00000170113	HsaEX0042948	23100005	-28.4412	7.09955e-18	3.88358e-14
rs72896997	43299750	ACCSL	ENSG00000205126	HsaEX6001613	44069531	-2.6489	1.17978e-17	6.38346e-14
rs2967588	8581138	ELAVL1	ENSG00000066044	HsaEX0022092	8070529	21.5002	1.2525e-17	6.74029e-14
rs10414312	8285894	ELAVL1	ENSG00000066044	HsaEX0022092	8070529	-18.9897	1.59335e-17	8.34893e-14
rs118092675	8258982	ELAVL1	ENSG00000066044	HsaEX0022092	8070529	49.3751	1.82688e-17	9.52247e-14
rs10414985	8256652	ELAVL1	ENSG00000066044	HsaEX0022092	8070529	-49.4141	1.93536e-17	1.00354e-13
rs111852936	8135778	ELAVL1	ENSG00000066044	HsaEX0022092	8070529	49.3665	2.01635e-17	1.04012e-13
rs10413078	8796421	ELAVL1	ENSG00000066044	HsaEX0022092	8070529	49.3244	2.08964e-17	1.07237e-13
rs179208	19306934	C16orf62	ENSG00000103544	HsaEX0009670	19566562	71.7914	3.31287e-17	1.68276e-13
rs150188739	31372285	SMTN	ENSG00000183963	HsaEX6026416	31460091	-64.9035	3.48354e-17	1.75157e-13
rs73044535	3135662	TSPAN9	ENSG00000011105	HsaEX0067686	3186521	95.977	3.62183e-17	1.81196e-13
rs2967594	8600473	ELAVL1	ENSG00000066044	HsaEX0022092	8070529	21.259	4.02035e-17	2.00128e-13
rs62530035	141665219	EIF2C2	ENSG00000123908	HsaEX6082596	141645718	-2.59427	5.07048e-17	2.4505e-13
rs10908260	23020694	NIPA1	ENSG00000170113	HsaEX0042948	23100005	28.0124	5.79798e-17	2.78856e-13
rs28727871	23143654	NIPA1	ENSG00000170113	HsaEX0042948	23100005	-28.0105	6.25757e-17	2.99513e-13
rs11784478	124455361	DERL1	ENSG00000136986	HsaEX0019294	124054663	-14.5988	9.54299e-17	4.52417e-13
rs9285400	110055985	CDC40	ENSG00000168438	HsaEX6048910	110501344	49.1094	2.07009e-16	9.72133e-13
rs7821710	142447756	DENND3	ENSG00000105339	HsaEX6082608	142127377	10.0052	2.11185e-16	9.87088e-13
rs73158869	19113288	DGCR2	ENSG00000070413	HsaEX6025748	19109967	-5.59487	2.13398e-16	9.92773e-13
rs9847058	131743312	MRPL3	ENSG00000114686	HsaALTD0004022-1/2	131221827	8.6145	6.50352e-16	2.97006e-12
rs12324159	41462468	C15orf57	ENSG00000128891	HsaEX6073853	40857256	-28.7675	1.21151e-15	5.39033e-12
rs7312810	3134437	TSPAN9	ENSG00000011105	HsaEX0067686	3186521	-57.5563	2.93285e-15	1.2478e-11
rs139818	50140400	PIM3	ENSG00000198355	HsaEX6027387	50354161	7.85847	3.3346e-15	1.40078e-11
rs4766023	3135402	TSPAN9	ENSG00000011105	HsaEX0067686	3186521	-57.5467	4.29124e-15	1.78755e-11
rs55652837	8574557	ELAVL1	ENSG00000066044	HsaEX0022092	8070529	32.8745	4.67119e-15	1.92967e-11
rs78569841	8574560	ELAVL1	ENSG00000066044	HsaEX0022092	8070529	32.8745	4.67119e-15	1.92967e-11
rs143581580	108921841	LEF1	ENSG00000138795	HsaALTA0004727-2/2	109090112	-98.6241	1.47744e-14	5.95505e-11
rs151110922	109205094	LEF1	ENSG00000138795	HsaALTA0004727-2/2	109090112	-98.6241	1.47744e-14	5.95505e-11
rs57593590	22910592	CYFIP1	ENSG00000068793	HsaEX6073316	22892005	-13.7082	3.19519e-14	1.25733e-10
rs7833837	141653933	EIF2C2	ENSG00000123908	HsaEX6082596	141645718	-4.3376	3.45577e-14	1.35452e-10
rs2311115	89273579	PAPSS2	ENSG00000198682	HsaEX6089264	89419370	9.55653	4.21873e-14	1.64708e-10
rs1554170	27174668	NSMCE1	ENSG00000169189	HsaEX6042948	27280115	-13.7019	4.5799e-14	1.78111e-10
rs8078125	46145709	SCRN2	ENSG00000141295	HsaEX6023334	45918699	-11.48	5.15477e-14	1.96627e-10
rs2688156	49620465	PIM3	ENSG00000198355	HsaEX6027387	50354161	7.48461	5.14698e-14	1.96627e-10
rs191197547	5577305	SAFB	ENSG00000160633	HsaINT0144662	5623150	95.2524	5.25724e-14	1.9977e-10
rs7030079	139813694	CLIC3	ENSG00000169583	HsaINT0036320	139891255	-56.6245	5.38817e-14	2.03966e-10
rs67682410	93603101	GOLGA5	ENSG00000066455	HsaEX0027985	93260576	-11.5094	6.15363e-14	2.30315e-10
rs190403054	10970145	TMED1	ENSG00000099203	HsaEX6092942	10946983	-5.69778	8.51943e-14	3.14137e-10
rs56266725	65414822	DPP8	ENSG00000074603	HsaEX0020856	65810042	49.0346	9.28824e-14	3.39968e-10
rs76789053	26825276	NSMCE1	ENSG00000169189	HsaEX6042948	27280115	-13.3346	1.03802e-13	3.75792e-10
rs80069835	43205812	ACCSL	ENSG00000205126	HsaEX6001613	44069531	-4.24484	1.06097e-13	3.81327e-10
rs66686218	26997359	NSMCE1	ENSG00000169189	HsaEX6042948	27280115	-13.3271	1.08349e-13	3.86098e-10
rs6089994	62411440	C20orf11	ENSG00000101193	HsaALTD0000924-1/2	61569471	5.6457	1.1324e-13	3.95967e-10
rs12417233	43373738	ACCSL	ENSG00000205126	HsaEX6001613	44069531	-4.23667	1.14246e-13	3.96306e-10
rs7189928	26827743	NSMCE1	ENSG00000169189	HsaEX6042948	27280115	-13.3039	1.29288e-13	4.43847e-10
rs12979281	3138829	PIAS4	ENSG00000105229	HsaEX6091950	4007748	0.416467	1.33119e-13	4.50776e-10
rs2044420	15235816	ANKH	ENSG00000154122	HsaEX6097463	14871887	-1.71327	1.33973e-13	4.50776e-10
rs7933421	43204319	ACCSL	ENSG00000205126	HsaEX6001613	44069531	-4.26115	1.36296e-13	4.56876e-10
rs1001459	43538536	ACCSL	ENSG00000205126	HsaEX6001613	44069531	-4.25051	1.44728e-13	4.79566e-10
rs3024618	27364664	NSMCE1	ENSG00000169189	HsaEX6042948	27280115	-13.3046	1.44991e-13	4.79566e-10
rs11642756	26866582	NSMCE1	ENSG00000169189	HsaEX6042948	27280115	-13.3181	1.57984e-13	5.14001e-10
rs113176474	14052423	ANKH	ENSG00000154122	HsaEX0004210	14871887	-3.5239	1.5902e-13	5.15687e-10
rs3093364	27454683	NSMCE1	ENSG00000169189	HsaEX6042948	27280115	-13.3054	1.70953e-13	5.43756e-10
rs59968557	26996837	NSMCE1	ENSG00000169189	HsaEX6042948	27280115	-13.3054	1.70953e-13	5.43756e-10
rs5816423	27177441	NSMCE1	ENSG00000169189	HsaEX6042948	27280115	13.2915	1.94298e-13	6.08294e-10
rs61654897	3090880	PIAS4	ENSG00000105229	HsaEX6091950	4007748	-0.417451	1.96018e-13	6.11757e-10
rs4554219	15169196	ANKH	ENSG00000154122	HsaEX6097463	14871887	-1.69997	2.00579e-13	6.22606e-10
rs12909792	35866815	ATPBD4	ENSG00000134146	HsaEX0007165	35838394	12.3281	2.08917e-13	6.43937e-10
rs2688153	49622126	PIM3	ENSG00000198355	HsaEX6027387	50354161	7.3298	2.11951e-13	6.51273e-10
rs75346962	56929843	RSPRY1	ENSG00000159579	HsaEX6043982	57220049	-17.7919	2.20976e-13	6.76916e-10
rs17200617	26827708	NSMCE1	ENSG00000169189	HsaEX6042948	27280115	-13.3246	2.2528e-13	6.8588e-10
rs869832	27177004	NSMCE1	ENSG00000169189	HsaEX6042948	27280115	13.3431	2.25279e-13	6.8588e-10
rs3784135	69380276	DCAF5	ENSG00000139990	HsaINT0045257	69619867	23.1862	2.28171e-13	6.92563e-10
rs114678131	25765747	RHCE	ENSG00000188672	HsaEX0053479	25756683	-99.3255	2.62938e-13	7.83754e-10
rs56222106	4374034	C6orf145	ENSG00000168994	HsaALTD0001039-2/2	3752260	-16.476	2.64351e-13	7.85614e-10
rs12165942	31254775	SMTN	ENSG00000183963	HsaEX6026416	31460091	-99.2044	3.03922e-13	8.84727e-10
rs113053531	15280908	USP9Y	ENSG00000114374	HsaEX0070061	14813160	-6.90546	3.11352e-13	9.03714e-10
rs7172429	65348695	DPP8	ENSG00000074603	HsaEX0020867	65810042	-33.4295	3.45404e-13	9.90994e-10
rs2035111	20496696	RPS6KA3	ENSG00000177189	HsaEX6051024	20285523	-8.20313	3.50493e-13	1.00271e-09
rs117856510	23709922	SS18	ENSG00000141380	HsaEX0061806	23671164	89.7452	3.93379e-13	1.12217e-09
rs59155183	43387130	PTK7	ENSG00000112655	HsaEX6047318	43044006	-48.6919	4.55758e-13	1.28175e-09
rs2858608	49620150	PIM3	ENSG00000198355	HsaEX6027387	50354161	7.2846	4.71738e-13	1.32296e-09
rs1004553	93988980	GOLGA5	ENSG00000066455	HsaEX0027985	93260576	-11.2033	4.94835e-13	1.37996e-09
rs11703376	49678713	PIM3	ENSG00000198355	HsaEX6027387	50354161	-7.27798	4.99659e-13	1.38952e-09
rs11242950	4435794	C6orf145	ENSG00000168994	HsaALTD0001039-2/2	3752260	-16.4167	5.17657e-13	1.43157e-09
rs62394172	4067841	C6orf145	ENSG00000168994	HsaALTD0001039-2/2	3752260	-16.4264	5.24945e-13	1.4477e-09
rs10747303	93903352	GOLGA5	ENSG00000066455	HsaEX0027985	93260576	11.2541	5.44792e-13	1.49829e-09
rs117148242	139624985	CLIC3	ENSG00000169583	HsaINT0036319	139891255	11.2504	6.48831e-13	1.76011e-09
rs2145472	94237254	GOLGA5	ENSG00000066455	HsaEX0027985	93260576	11.3296	6.56187e-13	1.77522e-09
rs11344964	77679511	NFATC1	ENSG00000131196	HsaINT0113000	77155772	31.7009	7.45259e-13	1.99452e-09
rs2768476	62481782	C20orf11	ENSG00000101193	HsaALTD0000924-1/2	61569471	5.54353	7.57159e-13	2.02093e-09
rs9891048	2603454	CTNS	ENSG00000040531	HsaEX6020013	3539762	13.3786	7.60327e-13	2.02396e-09
rs5770659	50083852	PIM3	ENSG00000198355	HsaEX6027387	50354161	7.30963	7.68827e-13	2.03631e-09
rs12890477	94235361	GOLGA5	ENSG00000066455	HsaEX0027985	93260576	11.383	8.00434e-13	2.10818e-09
rs12891871	94235368	GOLGA5	ENSG00000066455	HsaEX0027985	93260576	11.383	8.00434e-13	2.10818e-09
rs2280345	65674177	DPP8	ENSG00000074603	HsaEX0020867	65810042	32.7513	8.63191e-13	2.25556e-09
rs938240	131596348	MRPL3	ENSG00000114686	HsaALTD0004022-1/2	131221827	7.06401	8.81812e-13	2.29219e-09
rs9809328	131743302	MRPL3	ENSG00000114686	HsaALTD0004022-1/2	131221827	7.14312	1.05708e-12	2.7335e-09
rs376809087	65340140	DPP8	ENSG00000074603	HsaEX0020867	65810042	-32.414	1.60671e-12	4.09104e-09
rs494829	95571750	MTMR2	ENSG00000087053	HsaALTA0005425-1/2	95658479	-10.8404	1.82416e-12	4.59904e-09
rs13186429	34520541	BRIX1	ENSG00000113460	HsaEX6097668	34915481	14.1067	1.8247e-12	4.59904e-09
rs2787892	88517040	ORC3L	ENSG00000135336	HsaEX6048472	88299839	40.4522	2.80046e-12	6.93549e-09
rs72910462	88554760	ORC3L	ENSG00000135336	HsaEX6048472	88299839	-40	3.97121e-12	9.76204e-09
rs12708537	35748236	ATPBD4	ENSG00000134146	HsaEX0007165	35838394	20.0336	4.11859e-12	1.00746e-08
rs144970331	69377376	DCAF5	ENSG00000139990	HsaINT0045257	69619867	46.9682	4.39937e-12	1.07088e-08
rs55720975	184180041	POLR2H	ENSG00000163882	HsaEX0049069	184079506	-24.4669	4.70535e-12	1.14257e-08
rs140336248	46083461	CDK16	ENSG00000102225	HsaALTD0001324-2/2	47077259	-38.7586	5.49937e-12	1.33212e-08
rs8022080	65999088	FUT8	ENSG00000033170	HsaEX0026620	65877310	48.5765	5.93065e-12	1.42618e-08
rs371929609	109939643	CDC40	ENSG00000168438	HsaEX6048910	110501344	-30.0993	5.97304e-12	1.43292e-08
rs79097132	109725822	CDC40	ENSG00000168438	HsaEX6048910	110501344	-30.1047	6.1697e-12	1.47653e-08
rs17835937	150033206	FASTK	ENSG00000164896	HsaINT0062138	150777953	94.655	6.3368e-12	1.51289e-08
rs186550667	48684416	MBD1	ENSG00000141644	HsaEX6038927	47808144	-7.56694	6.537e-12	1.55695e-08
rs7186881	58009076	CNOT1	ENSG00000125107	HsaEX6044171	58663790	-46.699	7.4248e-12	1.75998e-08
rs10263025	42338750	MRPL32	ENSG00000106591	HsaEX0040119	42971799	94.5188	7.72413e-12	1.82659e-08
rs2967767	8607641	ELAVL1	ENSG00000066044	HsaEX0022092	8070529	17.9988	7.9517e-12	1.87595e-08
rs78269947	184384422	POLR2H	ENSG00000163882	HsaEX0049069	184079506	-24.119	9.30036e-12	2.17863e-08
rs2967772	8603109	ELAVL1	ENSG00000066044	HsaEX0022092	8070529	26.4777	9.42601e-12	2.20288e-08
rs72995495	8260412	ELAVL1	ENSG00000066044	HsaEX0022092	8070529	24.3003	1.05819e-11	2.46147e-08
rs34154358	82034698	CHMP4C	ENSG00000164695	HsaEX6081296	82644669	-16.2572	1.05678e-11	2.46147e-08
rs11049488	28412372	CCDC91	ENSG00000123106	HsaINT0030165	28286182	56.741	1.07898e-11	2.49816e-08
rs147680378	178320318	RALGPS2	ENSG00000116191	HsaINT0137048	178694300	81.6553	1.07737e-11	2.49816e-08
rs2835440	38062096	PIGP	ENSG00000185808	HsaEX0047451	38445470	-20.9987	1.09226e-11	2.52302e-08
rs76187889	21244898	TMEM11	ENSG00000178307	HsaALTD0006588-1/2	21117908	-49.2102	1.37181e-11	3.14686e-08
rs78939199	21244840	TMEM11	ENSG00000178307	HsaALTD0006588-1/2	21117908	-49.2102	1.37181e-11	3.14686e-08
rs113511100	22186614	XRN2	ENSG00000088930	HsaINT0183979	21283942	95.013	1.48716e-11	3.40362e-08
rs9877339	125323292	SNX4	ENSG00000114520	HsaEX6058167	125239041	-0.754781	1.51836e-11	3.46705e-08
rs8061631	56930550	RSPRY1	ENSG00000159579	HsaEX6043982	57220049	-7.88227	1.64165e-11	3.74002e-08
rs35522745	99495597	TBC1D23	ENSG00000036054	HsaEX0063856	99979844	57.2074	1.73987e-11	3.95473e-08
rs11922196	145552438	PLOD2	ENSG00000152952	HsaALTD0004854-1/2	145881440	-96.9653	1.86196e-11	4.16565e-08
rs373185189	146319657	PLOD2	ENSG00000152952	HsaALTD0004854-1/2	145881440	-96.9653	1.86196e-11	4.16565e-08
rs6784367	145594123	PLOD2	ENSG00000152952	HsaALTD0004854-1/2	145881440	96.9653	1.86196e-11	4.16565e-08
rs6802568	146413647	PLOD2	ENSG00000152952	HsaALTD0004854-1/2	145881440	96.9653	1.86196e-11	4.16565e-08
rs78461359	145509008	PLOD2	ENSG00000152952	HsaALTD0004854-1/2	145881440	-96.9653	1.86196e-11	4.16565e-08
rs4735399	91824873	NBN	ENSG00000104320	HsaEX0041867	91015456	-20.2692	1.93315e-11	4.31523e-08
rs11628717	104482637	C14orf153	ENSG00000126214	HsaEX6073084	104028233	49.6776	2.00339e-11	4.45942e-08
rs10101993	82285587	CHMP4C	ENSG00000164695	HsaEX6081296	82644669	-16.1294	2.08279e-11	4.60794e-08
rs181633014	7908278	ELAVL1	ENSG00000066044	HsaEX0022092	8070529	33.8483	2.10434e-11	4.64528e-08
rs2688692	146245506	PLOD2	ENSG00000152952	HsaALTD0004854-1/2	145881440	-97.0457	2.53863e-11	5.55472e-08
rs2326367	3978705	C6orf145	ENSG00000168994	HsaALTD0001039-2/2	3752260	-13.3389	2.8211e-11	6.15924e-08
rs777307	215731209	ATIC	ENSG00000138363	HsaEX0006676	216176540	33.302	3.19935e-11	6.95456e-08
rs9877121	131601415	MRPL3	ENSG00000114686	HsaALTD0004022-1/2	131221827	11.3533	3.2678e-11	7.08787e-08
rs2264579	215569645	ATIC	ENSG00000138363	HsaEX0006676	216176540	33.4459	3.5804e-11	7.73221e-08
rs17835738	149992098	FASTK	ENSG00000164896	HsaINT0062138	150777953	58.4777	3.79603e-11	8.18014e-08
rs73505794	8796021	ELAVL1	ENSG00000066044	HsaEX0022092	8070529	32.8342	4.20313e-11	9.03784e-08
rs11206197	54165831	MAGOH	ENSG00000162385	HsaEX6031015	53704282	-5.57124	4.33806e-11	9.30787e-08
rs72765983	124769628	RC3H2	ENSG00000056586	HsaEX0052844	125667562	-26.7735	5.11783e-11	1.08871e-07
rs2030627	215923761	ATIC	ENSG00000138363	HsaEX0006676	216176540	-33.0519	5.30512e-11	1.12375e-07
rs173909	34623640	BRIX1	ENSG00000113460	HsaEX6097668	34915481	32.6304	6.0094e-11	1.27023e-07
rs9850694	131596520	MRPL3	ENSG00000114686	HsaALTD0004022-1/2	131221827	6.14982	6.09917e-11	1.28105e-07
rs1225061	131636780	MRPL3	ENSG00000114686	HsaALTD0004022-1/2	131221827	11.2803	6.80749e-11	1.41786e-07
rs1515883	27173565	NSMCE1	ENSG00000169189	HsaEX6042948	27280115	-5.50864	7.63512e-11	1.58361e-07
rs11260040	8020793	ELAVL1	ENSG00000066044	HsaEX0022092	8070529	32.6081	7.67639e-11	1.58886e-07
rs7224810	53000992	TOM1L1	ENSG00000141198	HsaALTA0008874-1/2	52976748	-96.6428	8.50371e-11	1.74919e-07
rs78233922	53815766	TOM1L1	ENSG00000141198	HsaALTA0008874-1/2	52976748	48.3214	8.50371e-11	1.74919e-07
rs5753351	31256498	SMTN	ENSG00000183963	HsaEX6026416	31460091	28.9784	9.01733e-11	1.85101e-07
rs6019682	47828690	STAU1	ENSG00000124214	HsaINT0160596	47804904	92.2928	9.41723e-11	1.92912e-07
rs188481438	52852429	TOM1L1	ENSG00000141198	HsaALTA0008874-1/2	52976748	96.3938	1.02855e-10	2.07708e-07
rs2628304	53157189	TOM1L1	ENSG00000141198	HsaALTA0008874-1/2	52976748	-96.3938	1.02855e-10	2.07708e-07
rs2960082	53824713	TOM1L1	ENSG00000141198	HsaALTA0008874-1/2	52976748	-96.3938	1.02855e-10	2.07708e-07
rs71159279	53070853	TOM1L1	ENSG00000141198	HsaALTA0008874-1/2	52976748	-96.3938	1.02855e-10	2.07708e-07
rs4748286	6714883	PRKCQ	ENSG00000065675	HsaINT0132033	6622263	64.2352	1.43679e-10	2.86086e-07
rs78688432	46491321	DNAJA2	ENSG00000069345	HsaEX0020233	47007699	22.8912	1.51329e-10	3.00716e-07
rs72670627	40709582	ZMPSTE24	ENSG00000084073	HsaEX0072870	40723779	48.4739	1.69766e-10	3.36013e-07
rs59931219	5612596	WIPI2	ENSG00000157954	HsaINT0183027	5229819	86.6703	1.88145e-10	3.68724e-07
rs35018123	8239404	ELAVL1	ENSG00000066044	HsaEX0022092	8070529	15.6404	1.96561e-10	3.83707e-07
rs61742264	3131278	PIAS4	ENSG00000105229	HsaEX6091950	4007748	-0.318574	2.19683e-10	4.23038e-07
rs111771444	20495849	RPS6KA3	ENSG00000177189	HsaEX6051024	20285523	-6.2864	2.50374e-10	4.75699e-07
rs12980624	3011412	PIAS4	ENSG00000105229	HsaEX6091950	4007748	-0.318202	2.54215e-10	4.80523e-07
rs9450731	88248476	RARS2	ENSG00000146282	HsaINT0137579	88299735	54.4373	2.54362e-10	4.80523e-07
rs144367704	15154531	ANKH	ENSG00000154122	HsaEX0004210	14871887	-2.6897	2.63195e-10	4.9533e-07
rs301082	15139648	ANKH	ENSG00000154122	HsaEX0004210	14871887	-2.6805	2.64143e-10	4.96177e-07
rs77008137	28456120	SNHG12	ENSG00000197989	HsaEX6029573	28909495	-50.1641	2.83077e-10	5.29744e-07
rs2976717	125404545	SNX4	ENSG00000114520	HsaEX6058167	125239041	1.29295	2.91512e-10	5.44506e-07
rs149784060	45981323	SCRN2	ENSG00000141295	HsaEX6023334	45918699	-16.8639	3.03028e-10	5.62847e-07
rs11907979	4844291	PCNA	ENSG00000132646	HsaINT0121352	5107272	95.1439	3.0795e-10	5.70924e-07
rs1119965	26801200	NSMCE1	ENSG00000169189	HsaEX6042948	27280115	10.0959	3.12011e-10	5.7524e-07
rs321432	26801217	NSMCE1	ENSG00000169189	HsaEX6042948	27280115	10.0959	3.12011e-10	5.7524e-07
rs66698292	27064909	NSMCE1	ENSG00000169189	HsaEX6042948	27280115	-10.0997	3.18364e-10	5.85868e-07
rs72671991	81858853	TPD52	ENSG00000076554	HsaALTA0008904-1/2	81143467	51.0441	3.21546e-10	5.89545e-07
rs10799118	28820834	SNHG12	ENSG00000197989	HsaEX6029573	28909495	-49.806	3.51343e-10	6.39465e-07
rs112503672	49406935	COPS2	ENSG00000166200	HsaINT0040084	49447858	93.7941	3.59028e-10	6.45196e-07
rs113411925	49500771	COPS2	ENSG00000166200	HsaINT0040084	49447858	93.7941	3.59028e-10	6.45196e-07
rs16962139	49458358	COPS2	ENSG00000166200	HsaINT0040084	49447858	93.7941	3.59028e-10	6.45196e-07
rs2413934	49395748	COPS2	ENSG00000166200	HsaINT0040084	49447858	93.7941	3.59028e-10	6.45196e-07
rs74708932	49479572	COPS2	ENSG00000166200	HsaINT0040084	49447858	93.7941	3.59028e-10	6.45196e-07
rs1554171	27174629	NSMCE1	ENSG00000169189	HsaEX6042948	27280115	-10.0942	3.90251e-10	6.91322e-07
rs75977445	26825576	NSMCE1	ENSG00000169189	HsaEX6042948	27280115	-10.0266	4.02923e-10	7.09982e-07
rs2125738	43327750	PTK7	ENSG00000112655	HsaEX6047318	43044006	15.3178	4.14733e-10	7.28213e-07
rs13249705	141649551	EIF2C2	ENSG00000123908	HsaEX6082596	141645718	3.1972	4.3364e-10	7.54329e-07
rs12608963	8221608	ELAVL1	ENSG00000066044	HsaINT0055476	8070529	-56.8028	4.34152e-10	7.54329e-07
rs6009241	49807447	PIM3	ENSG00000198355	HsaEX6027387	50354161	5.55189	4.49604e-10	7.78459e-07
rs149203481	28957538	SNHG12	ENSG00000197989	HsaEX6029573	28909495	-49.0259	4.62336e-10	7.99113e-07
rs7964830	64702550	XPOT	ENSG00000184575	HsaINT0183838	64798130	59.5273	4.77393e-10	8.20863e-07
rs74179956	11008737	TMED1	ENSG00000099203	HsaEX6092942	10946983	-4.24959	4.94597e-10	8.47518e-07
rs12222341	43126722	ACCSL	ENSG00000205126	HsaEX6001613	44069531	-3.17377	5.22962e-10	8.88475e-07
rs9324526	141609988	EIF2C2	ENSG00000123908	HsaEX6082596	141645718	-3.1694	5.35473e-10	9.08181e-07
rs2270573	43340429	ACCSL	ENSG00000205126	HsaEX6001613	44069531	-3.16858	5.40166e-10	9.14583e-07
rs1794661	41292487	USP9X	ENSG00000124486	HsaEX0070030	40944888	51.4726	5.631e-10	9.48574e-07
rs1019046	42240694	MRPL32	ENSG00000106591	HsaEX0040119	42971799	-32.4197	6.0058e-10	9.94878e-07
rs60343041	43382728	ACCSL	ENSG00000205126	HsaEX6001613	44069531	-3.18448	6.08238e-10	1.00422e-06
rs2032624	15026424	USP9Y	ENSG00000114374	HsaEX0070061	14813160	-4.54564	6.10333e-10	1.00601e-06
rs223010	73582342	RFC2	ENSG00000049541	HsaEX6008458	73668774	-0.311193	6.22497e-10	1.02437e-06
rs136308	31176281	SMTN	ENSG00000183963	HsaEX0060529	31460091	-3.44053	6.52034e-10	1.06244e-06
rs3024630	27366126	NSMCE1	ENSG00000169189	HsaEX6042948	27280115	-9.93673	6.66175e-10	1.08193e-06
rs5992834	18261496	DGCR2	ENSG00000070413	HsaEX6025748	19109967	-3.7916	6.69808e-10	1.08606e-06
rs1548445	19691583	C16orf62	ENSG00000103544	HsaEX0009670	19566562	-78.9622	6.87857e-10	1.10454e-06
rs373670313	18841071	C16orf62	ENSG00000103544	HsaEX0009670	19566562	-78.9622	6.87857e-10	1.10454e-06
rs2003452	26865823	NSMCE1	ENSG00000169189	HsaEX6042948	27280115	-10.0047	7.21882e-10	1.15544e-06
rs161164	26836682	NSMCE1	ENSG00000169189	HsaEX6042948	27280115	-9.97425	7.26223e-10	1.1605e-06
rs5950318	20470345	RPS6KA3	ENSG00000177189	HsaEX6051024	20285523	-6.1552	7.3991e-10	1.17299e-06
rs6495784	35858410	ATPBD4	ENSG00000134146	HsaEX0007165	35838394	9.28219	7.68373e-10	1.20849e-06
rs11118777	221812120	MIA3	ENSG00000154305	HsaEX6036893	222791428	7.62381	7.79589e-10	1.21843e-06
rs4475878	94453903	C11orf54	ENSG00000182919	HsaEX0009011	93474757	48.3434	8.31221e-10	1.289e-06
rs10913609	171722152	C1orf9	ENSG00000094975	HsaINT0022631	172501489	54.0197	8.88515e-10	1.36089e-06
rs146655331	41003512	USP9X	ENSG00000124486	HsaALTA0009359-1/2	40944888	54.8775	8.91851e-10	1.36391e-06
rs12688304	46128009	CDK16	ENSG00000102225	HsaALTD0001324-2/2	47077259	-32.0953	9.47373e-10	1.43997e-06
rs9839587	131601261	MRPL3	ENSG00000114686	HsaALTD0004022-1/2	131221827	5.47774	9.64658e-10	1.46055e-06
rs57258815	142182667	DENND3	ENSG00000105339	HsaEX6082608	142127377	-6.62405	9.91681e-10	1.49138e-06
rs6611230	46283592	CDK16	ENSG00000102225	HsaALTD0001324-2/2	47077259	-32.0454	1.02535e-09	1.53737e-06
rs4824417	46910110	CDK16	ENSG00000102225	HsaALTD0001324-2/2	47077259	-32.0388	1.0392e-09	1.55579e-06
rs146645119	46497448	DNAJA2	ENSG00000069345	HsaINT0050157	47007699	69.3492	1.08807e-09	1.62163e-06
rs1265206	4358242	C6orf145	ENSG00000168994	HsaALTD0001039-2/2	3752260	-12.3446	1.16083e-09	1.7096e-06
rs12609348	8221591	ELAVL1	ENSG00000066044	HsaINT0055476	8070529	-73.6324	1.17499e-09	1.72791e-06
rs34920846	131391100	MRPL3	ENSG00000114686	HsaALTD0004022-1/2	131221827	5.44809	1.26198e-09	1.84492e-06
rs851235	46171515	CDK16	ENSG00000102225	HsaALTA0001726-2/2	47077259	33.9878	1.31573e-09	1.91787e-06
rs7920768	65060514	JMJD1C	ENSG00000171988	HsaEX6088581	65225722	18.3567	1.40072e-09	2.03283e-06
rs825234	64750940	PGM1	ENSG00000079739	HsaINT0123624	64058916	93.6899	1.44572e-09	2.09204e-06
rs925710	64785089	PGM1	ENSG00000079739	HsaINT0123624	64058916	-93.6899	1.44572e-09	2.09204e-06
rs78157420	52720778	VPS36	ENSG00000136100	HsaEX0070575	53024763	-48.4857	1.63007e-09	2.34516e-06
rs870272	124953560	RC3H2	ENSG00000056586	HsaEX0052844	125667562	21.6379	1.66394e-09	2.38699e-06
rs9616651	49883283	PIM3	ENSG00000198355	HsaEX6027387	50354161	-5.42026	1.97913e-09	2.79089e-06
rs77294520	11660955	ROCK2	ENSG00000134318	HsaINT0142139	11488456	40.8375	1.97768e-09	2.79089e-06
rs2681646	9538206	WWC3	ENSG00000047644	HsaEX0071677	9983602	48.1729	2.07197e-09	2.89889e-06
rs9353505	88553885	ORC3L	ENSG00000135336	HsaEX6048472	88299839	-16.0159	2.07319e-09	2.89889e-06
rs1058319	62374389	C20orf11	ENSG00000101193	HsaALTD0000924-1/2	61569471	4.14488	2.10701e-09	2.94204e-06
rs11881473	8607949	ELAVL1	ENSG00000066044	HsaEX0022092	8070529	21.8082	2.12907e-09	2.96868e-06
rs191560376	41224471	USP9X	ENSG00000124486	HsaALTA0009359-1/2	40944888	93.3725	2.14218e-09	2.98279e-06
rs12891890	94235393	GOLGA5	ENSG00000066455	HsaEX0027985	93260576	8.47689	2.29607e-09	3.18371e-06
rs3731892	220136351	ATG9A	ENSG00000198925	HsaEX0006670	220094439	24.7365	2.5959e-09	3.58447e-06
rs60782425	127688073	RUVBL1	ENSG00000175792	HsaEX6058309	127872757	-8.19685	2.64515e-09	3.63735e-06
rs6881582	14089644	ANKH	ENSG00000154122	HsaEX0004210	14871887	-2.58994	2.66187e-09	3.65528e-06
rs6492988	41492969	C15orf57	ENSG00000128891	HsaEX6073853	40857256	-63.5273	2.75223e-09	3.7638e-06
rs6683057	244169330	SDCCAG8	ENSG00000054282	HsaINT0146386	243419320	89.7798	3.03489e-09	4.12204e-06
rs2607520	15282652	ANKH	ENSG00000154122	HsaEX0004210	14871887	2.58765	3.29079e-09	4.43933e-06
rs4035312	28207974	CCDC91	ENSG00000123106	HsaINT0030165	28286182	-91.9626	3.47213e-09	4.64204e-06
rs12592508	49672888	COPS2	ENSG00000166200	HsaINT0040084	49447858	37.2313	3.4737e-09	4.64204e-06
rs7217424	52791118	TOM1L1	ENSG00000141198	HsaALTA0008874-1/2	52976748	63.4545	3.60909e-09	4.8165e-06
rs12547067	142198270	DENND3	ENSG00000105339	HsaEX6082608	142127377	-12.0503	3.94511e-09	5.23686e-06
rs2446202	5772112	SAFB	ENSG00000160633	HsaINT0144655	5623150	-86.684	3.95443e-09	5.24225e-06
rs3058989	13952163	ANKH	ENSG00000154122	HsaEX0004210	14871887	-2.59825	4.05803e-09	5.37243e-06
rs34998025	104388685	C14orf153	ENSG00000126214	HsaEX6073075	104028233	-33.1015	4.11773e-09	5.43701e-06
rs10121688	124785597	RC3H2	ENSG00000056586	HsaEX0052844	125667562	-29.5085	4.6158e-09	6.04653e-06
rs9811553	131731426	MRPL3	ENSG00000114686	HsaALTD0004022-1/2	131221827	5.34015	4.71446e-09	6.15956e-06
rs488865	108602186	OSTM1	ENSG00000081087	HsaINT0118863	108487058	83.9782	5.31789e-09	6.9027e-06
rs534706	35718005	GRAMD1A	ENSG00000253950	HsaEX0028495	35500023	-29.4317	5.35766e-09	6.94524e-06
rs72766002	124782348	RC3H2	ENSG00000056586	HsaEX0052844	125667562	-29.3685	5.41177e-09	7.00626e-06
rs10083343	65853133	FUT8	ENSG00000033170	HsaEX0026616	65877310	-84.3619	5.51098e-09	7.1162e-06
rs10083485	65853114	FUT8	ENSG00000033170	HsaEX0026616	65877310	-84.3619	5.51098e-09	7.1162e-06
rs73414875	33060286	INO80C	ENSG00000153391	HsaEX0031688	33077955	-13.6457	5.84049e-09	7.53191e-06
rs12349888	124788130	RC3H2	ENSG00000056586	HsaEX0052844	125667562	-29.7257	5.97592e-09	7.69659e-06
rs8182489	5386001	SAFB	ENSG00000160633	HsaINT0144662	5623150	-62.3861	6.72377e-09	8.60411e-06
rs6426277	246279199	SMYD3	ENSG00000185420	HsaEX0060582	246670614	58.6824	6.73968e-09	8.61341e-06
rs9405722	4313448	C6orf145	ENSG00000168994	HsaALTD0001039-2/2	3752260	10.8241	6.79115e-09	8.66806e-06
rs7838918	41143780	ANK1	ENSG00000029534	HsaINT0008065	41754280	-55.4185	6.80894e-09	8.67964e-06
rs16960919	35721092	ATPBD4	ENSG00000134146	HsaEX0007165	35838394	-8.31418	7.36547e-09	9.32934e-06
rs11913875	31101085	SMTN	ENSG00000183963	HsaEX0060532	31460091	27.4441	7.72652e-09	9.77422e-06
rs77878406	48806642	MBD1	ENSG00000141644	HsaEX6038927	47808144	3.3395	8.09139e-09	1.02119e-05
rs112668841	43825936	PPM1B	ENSG00000138032	HsaEX0049482	44395108	49.859	8.4301e-09	1.06238e-05
rs370797164	36719079	U2AF1L4	ENSG00000161265	HsaALTD0006952-2/2	36236336	40.2263	8.66441e-09	1.08915e-05
rs11670413	5762869	SAFB	ENSG00000160633	HsaINT0144662	5623150	-61.9915	8.65583e-09	1.08915e-05
rs6670499	119992928	PHGDH	ENSG00000092621	HsaEX0047090	120202421	-8.275	8.68198e-09	1.08998e-05
rs141537910	94446384	C11orf54	ENSG00000182919	HsaEX0009011	93474757	-32.4676	8.7872e-09	1.1018e-05
rs2286612	63994230	GPR137	ENSG00000173264	HsaALTA0003758-2/2	64037534	-64.1248	8.97354e-09	1.12093e-05
rs142062195	43765058	PPM1B	ENSG00000138032	HsaEX0049482	44395108	49.7256	9.81584e-09	1.22082e-05
rs111315862	27563841	NSMCE1	ENSG00000169189	HsaEX6042948	27280115	-8.45164	9.82222e-09	1.22082e-05
rs114322732	215522997	ATIC	ENSG00000138363	HsaEX0006676	216176540	-25.7329	1.02249e-08	1.26612e-05
rs11707675	131415307	MRPL3	ENSG00000114686	HsaALTD0004022-1/2	131221827	10.0737	1.02394e-08	1.26634e-05
rs2967587	8580664	ELAVL1	ENSG00000066044	HsaEX0022092	8070529	19.4228	1.06157e-08	1.308e-05
rs4899298	69985498	DCAF5	ENSG00000139990	HsaINT0045257	69619867	-15.798	1.07879e-08	1.32594e-05
rs4820945	31549155	SMTN	ENSG00000183963	HsaEX0060532	31460091	-62.6797	1.1279e-08	1.38288e-05
rs6495785	35858583	ATPBD4	ENSG00000134146	HsaEX0007165	35838394	8.06247	1.19399e-08	1.45318e-05
rs34901764	3606862	STIM1	ENSG00000167323	HsaINT0160672	3875757	60.8108	1.20839e-08	1.46892e-05
rs4788427	24784850	RBBP6	ENSG00000122257	HsaINT0138114	24549014	-48.6781	1.21764e-08	1.47836e-05
rs12923922	56931321	RSPRY1	ENSG00000159579	HsaEX6043982	57220049	-11.7592	1.22279e-08	1.48279e-05
rs28613002	41403597	C15orf57	ENSG00000128891	HsaEX6073853	40857256	23.2652	1.22747e-08	1.48666e-05
rs11545680	242512138	ING5	ENSG00000168395	HsaALTD0003262-1/2	242641450	-14.4071	1.23329e-08	1.49009e-05
rs35289332	43627752	PTK7	ENSG00000112655	HsaEX6047318	43044006	-32.4406	1.23801e-08	1.49398e-05
rs8064343	4625758	PSMB6	ENSG00000142507	HsaINT0133395	4699439	43.8415	1.24762e-08	1.50375e-05
rs2925516	18886081	C16orf62	ENSG00000103544	HsaEX0009670	19566562	-51.9095	1.28166e-08	1.54104e-05
rs9926931	18929829	C16orf62	ENSG00000103544	HsaEX0009670	19566562	-51.9095	1.28166e-08	1.54104e-05
rs1826353	97791197	ST3GAL6	ENSG00000064225	HsaINT0159804	98451080	-72.3561	1.28954e-08	1.54865e-05
rs12929577	26953860	NSMCE1	ENSG00000169189	HsaEX6042948	27280115	-8.35391	1.30125e-08	1.55895e-05
rs113521305	46466603	DNAJA2	ENSG00000069345	HsaEX0020233	47007699	24.9874	1.30871e-08	1.56601e-05
rs11162565	79297070	IFI44	ENSG00000137965	HsaINT0078916	79115481	-73.5341	1.31842e-08	1.57573e-05
rs75319140	46491299	DNAJA2	ENSG00000069345	HsaEX0020233	47007699	18.2573	1.39969e-08	1.66685e-05
rs1489031	111052361	CD96	ENSG00000153283	HsaINT0031349	111260926	94.2821	1.40408e-08	1.67009e-05
rs13405776	43739121	PPM1B	ENSG00000138032	HsaEX0049482	44395108	48.4325	1.41823e-08	1.6829e-05
rs6443482	177421155	TBL1XR1	ENSG00000177565	HsaINT0164557	176915261	43.0471	1.42277e-08	1.68628e-05
rs11020911	94428868	C11orf54	ENSG00000182919	HsaEX0009011	93474757	-16.2284	1.46168e-08	1.72685e-05
rs3101570	96478219	DNAJC3	ENSG00000102580	HsaINT0050447	96329411	-98.007	1.47939e-08	1.74301e-05
rs10057621	14084068	ANKH	ENSG00000154122	HsaEX0004210	14871887	-2.1791	1.54518e-08	1.81837e-05
rs181455	69340569	DCAF5	ENSG00000139990	HsaINT0045257	69619867	31.8183	1.55986e-08	1.83348e-05
rs7938844	43262685	ACCSL	ENSG00000205126	HsaEX6001613	44069531	-2.65803	1.58558e-08	1.86151e-05
rs1637654	3161086	PIAS4	ENSG00000105229	HsaEX6091950	4007748	-0.259451	1.63387e-08	1.91594e-05
rs76426915	125166943	SNX4	ENSG00000114520	HsaINT0156447	125239041	69.3527	1.64321e-08	1.92463e-05
rs6695900	64862973	PGM1	ENSG00000079739	HsaINT0123625	64058916	-24.8755	1.64941e-08	1.92962e-05
rs2384036	24862777	C2orf79	ENSG00000184924	HsaINT0023604	25016251	-96.5717	1.76317e-08	2.05306e-05
rs676194	3358423	TSPAN9	ENSG00000011105	HsaEX0067686	3186521	-96.2995	1.92881e-08	2.24069e-05
rs73505795	8796100	ELAVL1	ENSG00000066044	HsaEX0022092	8070529	24.9362	1.96483e-08	2.27663e-05
rs2319352	50082738	PIM3	ENSG00000198355	HsaEX6027387	50354161	4.55617	1.96661e-08	2.27663e-05
rs58707334	10933022	TMED1	ENSG00000099203	HsaEX6092942	10946983	-3.50537	2.02486e-08	2.34134e-05
rs11855251	22852745	CYFIP1	ENSG00000068793	HsaEX6073316	22892005	-4.53114	2.03948e-08	2.35551e-05
rs6950083	149408106	ZNF398	ENSG00000197024	HsaINT0187123	148823508	38.4145	2.04217e-08	2.35589e-05
rs1996649	22033905	TMEM11	ENSG00000178307	HsaEX0065380	21117908	-88.1597	2.07797e-08	2.39441e-05
rs3097893	5759416	SAFB	ENSG00000160633	HsaINT0144662	5623150	-30.918	2.08381e-08	2.39837e-05
rs56109100	43347040	ACCSL	ENSG00000205126	HsaEX6001613	44069531	-2.61826	2.12832e-08	2.44394e-05
rs2383725	27291261	C9orf82	ENSG00000120159	HsaINT0025549	26892802	53.1697	2.19178e-08	2.50813e-05
rs3024607	27363611	NSMCE1	ENSG00000169189	HsaEX6042948	27280115	-8.18418	2.23609e-08	2.5559e-05
rs4398206	8671707	ELAVL1	ENSG00000066044	HsaEX0022092	8070529	24.515	2.28198e-08	2.59505e-05
rs7876195	20407894	RPS6KA3	ENSG00000177189	HsaEX6051024	20285523	-5.06643	2.28337e-08	2.59505e-05
rs10185091	86603898	KDM3A	ENSG00000115548	HsaEX6014347	86667770	4.50467	2.3055e-08	2.61423e-05
rs10185093	86603900	KDM3A	ENSG00000115548	HsaEX6014347	86667770	4.50467	2.3055e-08	2.61423e-05
rs112182906	131417484	MRPL3	ENSG00000114686	HsaALTD0004022-1/2	131221827	9.90489	2.32654e-08	2.63508e-05
rs4627864	114082323	LARP7	ENSG00000174720	HsaINT0090729	113558120	-34.6463	2.33577e-08	2.64253e-05
rs71537952	149990756	FASTK	ENSG00000164896	HsaINT0062138	150777953	42.9331	2.39203e-08	2.69394e-05
rs166175	76062954	WDR41	ENSG00000164253	HsaINT0182115	76916436	-68.7264	2.45048e-08	2.75043e-05
rs6070566	57299566	RAB22A	ENSG00000124209	HsaINT0136016	56884752	31.1064	2.48276e-08	2.78039e-05
rs112802567	71585086	HDAC8	ENSG00000147099	HsaEX0029449	71792953	-63.0291	2.60791e-08	2.90746e-05
rs2593559	15328364	ANKH	ENSG00000154122	HsaEX6097463	14871887	-1.05143	2.64373e-08	2.94081e-05
rs600210	65742909	DPP8	ENSG00000074603	HsaEX0020867	65810042	-21.6217	2.75108e-08	3.04639e-05
rs11073091	35698686	ATPBD4	ENSG00000134146	HsaEX0007165	35838394	-13.6594	2.79743e-08	3.08764e-05
rs1110470	27336427	NSMCE1	ENSG00000169189	HsaEX6042948	27280115	-8.20694	2.81192e-08	3.09676e-05
rs2040789	27336437	NSMCE1	ENSG00000169189	HsaEX6042948	27280115	-8.20694	2.81192e-08	3.09676e-05
rs11653967	75651025	TMC8	ENSG00000167895	HsaINT0168064	76126859	80.7592	2.89558e-08	3.17135e-05
rs3956317	34260272	BRIX1	ENSG00000113460	HsaEX6097668	34915481	-24.6906	2.92343e-08	3.19834e-05
rs1018535	104388957	C14orf153	ENSG00000126214	HsaEX6073075	104028233	-38.3525	2.9669e-08	3.24233e-05
rs141402769	35899528	ATPBD4	ENSG00000134146	HsaEX0007165	35838394	-16.9623	2.99602e-08	3.27056e-05
rs117618178	64955743	GUSB	ENSG00000169919	HsaEX0029113	65447301	-16.8399	3.05674e-08	3.32954e-05
rs78865744	64955752	GUSB	ENSG00000169919	HsaEX0029113	65447301	-16.8399	3.05674e-08	3.32954e-05
rs728337	30893541	PUM1	ENSG00000134644	HsaEX0051276	31538838	-9.56736	3.09372e-08	3.3588e-05
rs3094778	2808363	SRRM2	ENSG00000167978	HsaEX6041902	2802330	10.68	3.24288e-08	3.50166e-05
rs10205135	215969927	ATIC	ENSG00000138363	HsaEX0006676	216176540	-24.607	3.27587e-08	3.53345e-05
rs7702277	14020756	ANKH	ENSG00000154122	HsaEX0004210	14871887	-2.13327	3.33856e-08	3.59717e-05
rs4395078	27310618	NSMCE1	ENSG00000169189	HsaEX6042948	27280115	-8.08516	3.42083e-08	3.67387e-05
rs74669052	242530653	ING5	ENSG00000168395	HsaALTD0003262-1/2	242641450	13.8393	3.46181e-08	3.7059e-05
rs12559447	46279427	CDK16	ENSG00000102225	HsaALTD0001324-2/2	47077259	-27.2513	3.49904e-08	3.73771e-05
rs60152703	46508505	CDK16	ENSG00000102225	HsaALTD0001324-2/2	47077259	-27.2513	3.49904e-08	3.73771e-05
rs72656584	28334681	SNHG12	ENSG00000197989	HsaEX6029573	28909495	-31.4039	3.6209e-08	3.85135e-05
rs78193306	35478446	ATPBD4	ENSG00000134146	HsaEX0007165	35838394	-13.5426	3.63604e-08	3.86333e-05
rs4755194	43556827	ACCSL	ENSG00000205126	HsaEX6001613	44069531	-2.59207	3.76053e-08	3.97595e-05
rs4879468	27407931	C9orf82	ENSG00000120159	HsaINT0025549	26892802	-32.5523	3.762e-08	3.97595e-05
rs8184976	31120034	SMTN	ENSG00000183963	HsaEX0060529	31460091	-2.77476	3.76929e-08	3.97943e-05
rs28861993	31193746	SMTN	ENSG00000183963	HsaEX0060529	31460091	-2.80066	3.81045e-08	4.01863e-05
rs6611275	46471883	CDK16	ENSG00000102225	HsaALTD0001324-2/2	47077259	-27.4071	3.85646e-08	4.04572e-05
rs6606848	23200088	NIPA1	ENSG00000170113	HsaEX0042948	23100005	-13.9785	4.14242e-08	4.29592e-05
rs112459760	8135802	ELAVL1	ENSG00000066044	HsaEX0022092	8070529	24.2828	4.14715e-08	4.29635e-05
rs61276399	3080722	PIAS4	ENSG00000105229	HsaEX6091950	4007748	-0.251302	4.15147e-08	4.29635e-05
rs10162934	35541843	ATPBD4	ENSG00000134146	HsaEX0007165	35838394	-13.4272	4.21543e-08	4.34899e-05
rs4141060	50300117	TUSC2	ENSG00000114383	HsaINT0175560	50365682	2.29773	4.25582e-08	4.38294e-05
rs72739102	79621823	PSMA4	ENSG00000041357	HsaINT0133332	78832747	59.5784	4.29752e-08	4.41993e-05
rs10985496	124784807	RC3H2	ENSG00000056586	HsaEX0052844	125667562	-19.8191	4.32388e-08	4.44246e-05
rs376703290	23660471	C2orf84	ENSG00000219626	HsaEX0010794	24299396	-79.0693	4.33442e-08	4.44869e-05
rs57169847	8598442	ELAVL1	ENSG00000066044	HsaEX0022092	8070529	19.9591	4.35726e-08	4.46753e-05
rs71428363	215969156	ATIC	ENSG00000138363	HsaEX0006676	216176540	-24.5848	4.39216e-08	4.48944e-05
rs113173427	41169346	USP9X	ENSG00000124486	HsaEX0070030	40944888	-47.1895	4.39193e-08	4.48944e-05
rs256325	34623539	BRIX1	ENSG00000113460	HsaEX6097668	34915481	24.2971	4.38989e-08	4.48944e-05
rs112699815	35509575	ATPBD4	ENSG00000134146	HsaEX0007165	35838394	-16.3414	4.45716e-08	4.5419e-05
rs978764	35804561	ATPBD4	ENSG00000134146	HsaEX0007165	35838394	13.3981	4.46262e-08	4.54281e-05
rs201418303	46490180	DNAJA2	ENSG00000069345	HsaEX0020233	47007699	24.3994	4.47834e-08	4.55234e-05
rs1990674	53061075	TOM1L1	ENSG00000141198	HsaALTA0008874-1/2	52976748	31.6766	4.64403e-08	4.68912e-05
rs4853597	192322509	STAT4	ENSG00000138378	HsaEX6017517	192016322	24.1915	4.9166e-08	4.93929e-05
rs6724618	192321805	STAT4	ENSG00000138378	HsaEX6017517	192016322	24.1915	4.9166e-08	4.93929e-05
rs56316932	22942813	CYFIP1	ENSG00000068793	HsaEX6073316	22892005	-7.92661	4.95107e-08	4.9689e-05
rs73419332	111065169	GPN3	ENSG00000111231	HsaEX0028219	110907019	-23.2569	5.07449e-08	5.06722e-05
rs35210809	25588017	C2orf79	ENSG00000184924	HsaINT0023604	25016251	93.7814	5.11999e-08	5.08715e-05
rs12434476	69378007	DCAF5	ENSG00000139990	HsaINT0045257	69619867	22.134	5.11329e-08	5.08715e-05
rs8037475	71956752	PARP6	ENSG00000137817	HsaINT0120529	72565340	63.8498	5.13439e-08	5.09637e-05
rs10838055	43204895	ACCSL	ENSG00000205126	HsaEX6001613	44069531	-2.54125	5.23794e-08	5.1785e-05
rs959647	43204490	ACCSL	ENSG00000205126	HsaEX6001613	44069531	-2.54125	5.23794e-08	5.1785e-05
rs77960846	3586234	TRNT1	ENSG00000072756	HsaEX0067334	3168600	31.9621	5.2828e-08	5.20331e-05
rs73049584	54035963	TSEN34	ENSG00000170892	HsaINT0173571	54693789	70.7564	5.28394e-08	5.20331e-05
rs72767703	124782510	RC3H2	ENSG00000056586	HsaEX0052844	125667562	-19.6342	5.29604e-08	5.20493e-05
rs73513698	14441682	DDX39	ENSG00000123136	HsaINT0046168	14530171	-66.3838	5.29563e-08	5.20493e-05
rs12433032	69752984	DCAF5	ENSG00000139990	HsaINT0045257	69619867	30.9738	5.35273e-08	5.22634e-05
rs72894982	43245078	ACCSL	ENSG00000205126	HsaEX6001613	44069531	-2.53592	5.41709e-08	5.26157e-05
rs72896947	43281255	ACCSL	ENSG00000205126	HsaEX6001613	44069531	-2.53064	5.58868e-08	5.40713e-05
rs6867322	158892198	CCNJL	ENSG00000135083	HsaEX0013654	159772403	-7.8984	5.66409e-08	5.47477e-05
rs7175	8576670	ELAVL1	ENSG00000066044	HsaEX0022092	8070529	24.2065	5.68261e-08	5.48734e-05
rs79372563	140738601	RELL2	ENSG00000164620	HsaEX0053026	141016517	-23.2518	5.7428e-08	5.53473e-05
rs149881396	110912223	GPN3	ENSG00000111231	HsaEX0028219	110907019	-31.9968	5.76105e-08	5.54695e-05
rs2910437	8569001	ELAVL1	ENSG00000066044	HsaEX0022092	8070529	24.1684	5.8931e-08	5.66861e-05
rs4278732	19063283	C16orf62	ENSG00000103544	HsaEX0009670	19566562	-35.4249	5.95937e-08	5.72682e-05
rs9305044	8796921	ELAVL1	ENSG00000066044	HsaEX0022092	8070529	24.1665	5.96982e-08	5.73133e-05
rs147264298	91332189	MAN2A2	ENSG00000196547	HsaALTA0004934-2/2	91445448	-0.498529	6.04665e-08	5.79392e-05
rs1257774	94194967	C11orf54	ENSG00000182919	HsaEX0009011	93474757	-25.2648	6.15247e-08	5.87834e-05
rs11452785	141717650	EIF2C2	ENSG00000123908	HsaEX6082596	141645718	2.5422	6.17283e-08	5.89214e-05
rs141422855	145553382	UTRN	ENSG00000152818	HsaINT0179669	144606837	91.9309	6.22158e-08	5.91824e-05
rs3805942	43056661	PTK7	ENSG00000112655	HsaEX6047318	43044006	24.2166	6.29726e-08	5.98223e-05
rs112590965	20459757	RPS6KA3	ENSG00000177189	HsaEX6051024	20285523	-4.92571	6.40308e-08	6.06539e-05
rs6512290	62409394	C20orf11	ENSG00000101193	HsaALTD0000924-1/2	61569471	-3.44838	6.5547e-08	6.19135e-05
rs111689852	20495820	RPS6KA3	ENSG00000177189	HsaEX6051024	20285523	-4.92431	6.67373e-08	6.28589e-05
rs60753388	8100122	ELAVL1	ENSG00000066044	HsaINT0055476	8070529	65.1388	6.82438e-08	6.40422e-05
rs182895	13999958	ANKH	ENSG00000154122	HsaEX6097463	14871887	-1.01955	6.89155e-08	6.45713e-05
rs30541	15041695	ANKH	ENSG00000154122	HsaEX6097463	14871887	-1.01712	6.89446e-08	6.45713e-05
rs5997871	31491163	SMTN	ENSG00000183963	HsaEX0060532	31460091	46.9667	6.9211e-08	6.45779e-05
rs191010402	171992479	C1orf9	ENSG00000094975	HsaINT0022631	172501489	95.129	6.92002e-08	6.45779e-05
rs74123803	171917429	C1orf9	ENSG00000094975	HsaINT0022631	172501489	95.129	6.92002e-08	6.45779e-05
rs9923933	26958361	NSMCE1	ENSG00000169189	HsaEX6042948	27280115	7.92768	7.08218e-08	6.5834e-05
rs72751834	91316878	MAN2A2	ENSG00000196547	HsaALTA0004934-2/2	91445448	-0.500084	7.13367e-08	6.62181e-05
rs35722344	99225096	TBC1D23	ENSG00000036054	HsaEX0063856	99979844	47.3664	7.1368e-08	6.62181e-05
rs2787899	88532072	ORC3L	ENSG00000135336	HsaEX6048472	88299839	26.2564	7.21495e-08	6.68809e-05
rs60479698	127473375	MCM2	ENSG00000073111	HsaEX6058272	127317066	-9.96856	7.2218e-08	6.68822e-05
rs116954015	57756942	RAB22A	ENSG00000124209	HsaINT0136016	56884752	35.8522	7.32778e-08	6.76748e-05
rs9837439	125328231	SNX4	ENSG00000114520	HsaEX6058167	125239041	-1.01805	7.35321e-08	6.78467e-05
rs61161476	76164601	WDR41	ENSG00000164253	HsaINT0182115	76916436	37.1526	7.37113e-08	6.78862e-05
rs71313563	99404858	TBC1D23	ENSG00000036054	HsaEX0063856	99979844	47.252	7.39227e-08	6.8018e-05
rs9378865	4383948	C6orf145	ENSG00000168994	HsaALTD0001039-2/2	3752260	9.8343	7.5081e-08	6.88293e-05
rs4928201	99267981	TBC1D23	ENSG00000036054	HsaEX0063856	99979844	47.0771	7.54709e-08	6.91231e-05
rs4899303	70045864	DCAF5	ENSG00000139990	HsaINT0045257	69619867	-30.582	7.58152e-08	6.93746e-05
rs79458084	48495558	MBD1	ENSG00000141644	HsaEX6038927	47808144	-5.00209	7.68626e-08	7.02684e-05
rs75680451	5909922	WIPI2	ENSG00000157954	HsaINT0183027	5229819	68.5212	7.71918e-08	7.05047e-05
rs11629546	41190203	C15orf57	ENSG00000128891	HsaEX6073853	40857256	-33.3587	7.76775e-08	7.08833e-05
rs16982271	57338028	RAB22A	ENSG00000124209	HsaINT0136018	56884752	-49.7311	7.81809e-08	7.12773e-05
rs4824027	49780016	PIM3	ENSG00000198355	HsaEX6027387	50354161	4.37064	7.87245e-08	7.17072e-05
rs1812630	12035870	ROCK2	ENSG00000134318	HsaINT0142139	11488456	32.2115	7.89104e-08	7.18108e-05
rs9609171	31396225	SMTN	ENSG00000183963	HsaEX0060538	31460091	-56.4267	7.94199e-08	7.20768e-05
rs76619271	32899133	INO80C	ENSG00000153391	HsaINT0080851	33077955	75.0982	7.93831e-08	7.20768e-05
rs11865422	19640788	C16orf62	ENSG00000103544	HsaEX0009670	19566562	-34.9371	7.98352e-08	7.22562e-05
rs9889183	26784235	NSMCE1	ENSG00000169189	HsaEX6042948	27280115	-3.9684	8.04798e-08	7.2667e-05
rs3818179	21901123	XRN2	ENSG00000088930	HsaINT0183979	21283942	-45.4781	8.08523e-08	7.29116e-05
rs111400413	15090608	ANKH	ENSG00000154122	HsaEX0004210	14871887	-2.09715	8.18843e-08	7.35757e-05
rs66663059	41462486	C15orf57	ENSG00000128891	HsaEX6073853	40857256	-28.9154	8.22977e-08	7.37474e-05
rs73622422	7031340	PRKCQ	ENSG00000065675	HsaINT0132034	6622263	52.5277	8.31182e-08	7.44157e-05
rs4934504	34203089	PARD3	ENSG00000148498	HsaINT0120275	35104253	86.1008	8.43675e-08	7.54663e-05
rs10168195	208166426	CREB1	ENSG00000118260	HsaINT0041278	208394461	41.3088	8.53575e-08	7.62833e-05
rs10819780	98826369	HSD17B3	ENSG00000130948	HsaINT0077670	99064434	35.6925	8.66314e-08	7.73524e-05
rs6628009	24271039	PCYT1B	ENSG00000102230	HsaINT0121688	24690794	93.1644	8.7213e-08	7.78019e-05
rs368466762	19809744	C16orf62	ENSG00000103544	HsaEX0009670	19566562	-34.9262	8.7992e-08	7.83184e-05
rs12480262	57559630	RAB22A	ENSG00000124209	HsaINT0136016	56884752	48.3704	8.8028e-08	7.83184e-05
rs11622665	94774995	DICER1	ENSG00000100697	HsaEX0019707	95624347	-77.3956	8.97743e-08	7.95876e-05
rs10444205	6736561	PRKCQ	ENSG00000065675	HsaINT0132029	6622263	43.5543	9.05031e-08	8.01624e-05
rs72829057	64155855	NRBF2	ENSG00000148572	HsaINT0115739	64893050	68.1043	9.20766e-08	8.14836e-05
rs2731763	58280078	CNOT1	ENSG00000125107	HsaEX6044171	58663790	30.7731	9.4216e-08	8.30079e-05
rs11524516	28362450	CCDC91	ENSG00000123106	HsaINT0030165	28286182	59.7531	9.51326e-08	8.36673e-05
rs56111216	4407894	C6orf145	ENSG00000168994	HsaALTD0001039-2/2	3752260	-9.79893	9.70853e-08	8.52341e-05
rs11760139	33587392	C6orf125	ENSG00000137288	HsaINT0024538	33679504	92.8333	9.72922e-08	8.52895e-05
rs9990232	97723077	ST3GAL6	ENSG00000064225	HsaINT0159804	98451080	-35.1516	1.00295e-07	8.7589e-05
rs35045092	4625800	PSMB6	ENSG00000142507	HsaINT0133395	4699439	39.4228	1.03092e-07	8.97164e-05
rs2982455	1950498	HAGH	ENSG00000063854	HsaINT0074110	1877195	87.0402	1.0335e-07	8.98627e-05
rs111792842	22805863	CYFIP1	ENSG00000068793	HsaEX6073316	22892005	-7.80678	1.04281e-07	9.05928e-05
rs2001684	124821538	RC3H2	ENSG00000056586	HsaEX0052844	125667562	-20.2241	1.0714e-07	9.28337e-05
rs6850925	88499939	KLHL8	ENSG00000145332	HsaEX6085289	88141760	19.9	1.07744e-07	9.31945e-05
rs12694351	215928677	ATIC	ENSG00000138363	HsaEX0006676	216176540	-11.8324	1.08158e-07	9.33905e-05
rs301412	8816581	ELAVL1	ENSG00000066044	HsaINT0055476	8070529	-90.4142	1.09576e-07	9.42974e-05
rs68173935	8163503	ELAVL1	ENSG00000066044	HsaINT0055476	8070529	90.4142	1.09576e-07	9.42974e-05
rs17184397	94108865	GOLGA5	ENSG00000066455	HsaEX0027985	93260576	6.74097	1.11921e-07	9.61393e-05
rs143992229	31084932	SMTN	ENSG00000183963	HsaEX0060538	31460091	-95.3	1.12228e-07	9.63196e-05
rs13024745	12261103	ROCK2	ENSG00000134318	HsaINT0142139	11488456	48.3261	1.12683e-07	9.66272e-05
rs138213513	36842959	U2AF1L4	ENSG00000161265	HsaALTD0006952-2/2	36236336	45.5593	1.13886e-07	9.74912e-05
rs146336584	36917682	U2AF1L4	ENSG00000161265	HsaALTD0006952-2/2	36236336	45.5593	1.13886e-07	9.74912e-05
rs57373962	85914575	AKAP13	ENSG00000170776	HsaINT0006256	85777817	-68.5981	1.15762e-07	9.89267e-05
rs4880071	139772223	CLIC3	ENSG00000169583	HsaINT0036319	139891255	-3.46614	1.16425e-07	9.94082e-05
rs61920563	28485693	CCDC91	ENSG00000123106	HsaINT0030165	28286182	36.7993	1.19017e-07	0.00010136
rs143712335	110991894	CD96	ENSG00000153283	HsaINT0031349	111260926	88.9375	1.20176e-07	0.000102172
rs1057636	49776957	COPS2	ENSG00000166200	HsaINT0040084	49447858	-30.4512	1.20305e-07	0.000102195
rs17775710	89942780	TCF25	ENSG00000141002	HsaALTD0006427-2/2	89940000	-12.8936	1.21622e-07	0.000102613
rs201212806	89845371	TCF25	ENSG00000141002	HsaALTD0006427-2/2	89940000	-12.8936	1.21622e-07	0.000102613
rs59906266	144405462	UTRN	ENSG00000152818	HsaINT0179693	144606837	79.7093	1.26976e-07	0.000106499
rs7534892	38850997	MACF1	ENSG00000127603	HsaINT0098151	39546988	34.8948	1.28116e-07	0.000107274
rs958160	39403729	SEC23A	ENSG00000100934	HsaINT0146771	39578850	-48.2002	1.28423e-07	0.00010744
rs9386815	109880164	CDC40	ENSG00000168438	HsaEX6048910	110501344	-23.9966	1.30336e-07	0.000108767
rs3888953	13908941	USP9Y	ENSG00000114374	HsaEX0070061	14813160	4.01646	1.32282e-07	0.000110114
rs4794551	53075427	TOM1L1	ENSG00000141198	HsaINT0170771	52976748	-43.7186	1.33094e-07	0.000110605
rs32463	15089774	ANKH	ENSG00000154122	HsaEX0004210	14871887	-2.07288	1.36526e-07	0.000112986
rs11409598	82141386	CHMP4C	ENSG00000164695	HsaEX6081296	82644669	10.6844	1.3997e-07	0.000115547
rs12451801	45820975	SCRN2	ENSG00000141295	HsaEX6023334	45918699	-6.48431	1.43117e-07	0.000117755
rs6113365	21760835	XRN2	ENSG00000088930	HsaINT0183979	21283942	-38.7695	1.46583e-07	0.00012011
rs278975	40391698	PDS5A	ENSG00000121892	HsaINT0122660	39979576	-59.311	1.47642e-07	0.000120879
rs61492771	66091782	FUT8	ENSG00000033170	HsaINT0066662	65877310	70.2692	1.48915e-07	0.000121821
rs361092	138388191	COPB2	ENSG00000184432	HsaINT0040025	139108574	-34.1499	1.53743e-07	0.000125358
rs832037	97740924	ST3GAL6	ENSG00000064225	HsaINT0159804	98451080	-50.959	1.53954e-07	0.000125428
rs9312857	13990820	ANKH	ENSG00000154122	HsaEX0004210	14871887	-2.06861	1.56542e-07	0.000127327
rs2637198	5881438	SAFB	ENSG00000160633	HsaINT0144655	5623150	-52.6895	1.58465e-07	0.000128787
rs34765415	124319910	KALRN	ENSG00000160145	HsaALTA0004436-2/2	123798870	50.0354	1.58747e-07	0.000128897
rs67372819	220208769	ATG9A	ENSG00000198925	HsaEX0006670	220094439	-19.8105	1.5886e-07	0.000128897
rs11090995	50085210	PIM3	ENSG00000198355	HsaEX6027387	50354161	-4.29759	1.5949e-07	0.000129093
rs71313552	99221309	TBC1D23	ENSG00000036054	HsaEX0063856	99979844	32.7011	1.63257e-07	0.000132035
rs1987612	120086197	PHGDH	ENSG00000092621	HsaINT0124124	120202421	-38.1215	1.64188e-07	0.000132679
rs11777701	124455550	DERL1	ENSG00000136986	HsaEX0019294	124054663	-12.034	1.64548e-07	0.000132862
rs55736441	171991385	C1orf9	ENSG00000094975	HsaINT0022631	172501489	41.6158	1.67948e-07	0.00013517
rs35477577	79542799	PSMA4	ENSG00000041357	HsaINT0133332	78832747	73.1642	1.67916e-07	0.00013517
rs62415416	43289440	PTK7	ENSG00000112655	HsaEX6047318	43044006	-17.812	1.68343e-07	0.000135378
rs12033115	28318801	SNHG12	ENSG00000197989	HsaALTD0006102-1/2	28909495	-41.4405	1.69269e-07	0.000135903
rs72842004	21439516	TMEM11	ENSG00000178307	HsaEX0065380	21117908	-82.7812	1.69416e-07	0.000135911
rs2927726	8293449	ELAVL1	ENSG00000066044	HsaEX0022092	8070529	16.9084	1.7173e-07	0.000137407
rs113548275	65729686	FUT8	ENSG00000033170	HsaEX0026620	65877310	-38.1715	1.71718e-07	0.000137407
rs146403783	66035696	FUT8	ENSG00000033170	HsaEX0026620	65877310	-38.1715	1.71718e-07	0.000137407
rs12458779	77654316	NFATC1	ENSG00000131196	HsaINT0113000	77155772	-24.219	1.74216e-07	0.00013909
rs6946506	129988375	TSGA14	ENSG00000106477	HsaEX0067578	130082274	94.5284	1.74523e-07	0.000139223
rs12241051	125313828	FAM24B	ENSG00000213185	HsaINT0060820	124639157	46.8608	1.76252e-07	0.000140377
rs10870104	139527694	CLIC3	ENSG00000169583	HsaINT0036319	139891255	6.68671	1.77037e-07	0.000140777
rs56074262	21221474	TMEM11	ENSG00000178307	HsaALTD0006588-1/2	21117908	-47.7125	1.77315e-07	0.000140886
rs1852542	42096521	MRPL32	ENSG00000106591	HsaEX0040119	42971799	-37.727	1.79417e-07	0.000142329
rs1234356	150383829	FASTK	ENSG00000164896	HsaINT0062138	150777953	-29.0733	1.83814e-07	0.000145238
rs56087200	104363247	C14orf153	ENSG00000126214	HsaEX6073084	104028233	-50.7232	1.89885e-07	0.00014941
rs738468	39604499	DDX17	ENSG00000100201	HsaINT0046005	38903665	-71.7672	1.90893e-07	0.000149998
rs11071826	65352641	DPP8	ENSG00000074603	HsaEX0020867	65810042	-9.86996	1.95444e-07	0.000153091
rs2180577	5348532	PCNA	ENSG00000132646	HsaINT0121352	5107272	43.9769	2.00582e-07	0.0001565
rs4762417	98131509	NEDD1	ENSG00000139350	HsaINT0112331	97301001	-51.6324	2.01356e-07	0.000156736
rs3823733	42235451	MRPL32	ENSG00000106591	HsaEX0040119	42971799	24.9088	2.11588e-07	0.000163931
rs8038983	41473316	C15orf57	ENSG00000128891	HsaEX6073853	40857256	-32.1436	2.14371e-07	0.000165958
rs80204625	46126159	CDK16	ENSG00000102225	HsaALTD0001324-2/2	47077259	-47.8286	2.15221e-07	0.000166486
rs11671061	8197121	ELAVL1	ENSG00000066044	HsaEX0022092	8070529	18.7816	2.17293e-07	0.000167829
rs1263408	93636887	GOLGA5	ENSG00000066455	HsaEX0027985	93260576	5.87484	2.18808e-07	0.000168868
rs72974374	77833971	NFATC1	ENSG00000131196	HsaINT0113000	77155772	40.977	2.21398e-07	0.00017047
rs1419152	38838608	MACF1	ENSG00000127603	HsaINT0098151	39546988	38.7146	2.27082e-07	0.000174712
rs794453	7960979	ELAVL1	ENSG00000066044	HsaINT0055476	8070529	-44.4517	2.27268e-07	0.000174719
rs4912741	140571379	RELL2	ENSG00000164620	HsaINT0139246	141016517	57.9895	2.29156e-07	0.000175629
rs7451187	14587574	JARID2	ENSG00000008083	HsaINT0083722	15245734	-45.5677	2.33761e-07	0.000178608
rs12206122	145572914	UTRN	ENSG00000152818	HsaINT0179669	144606837	-44.3363	2.38137e-07	0.000181395
rs13038071	46798563	CSE1L	ENSG00000124207	HsaINT0041959	47662838	67.8586	2.38641e-07	0.00018164
rs187529786	31003582	PUM1	ENSG00000134644	HsaEX0051274	31538838	-96.9545	2.42305e-07	0.000184006
rs111839144	48514077	XYLT2	ENSG00000015532	HsaEX6023498	48423453	-5.45592	2.42874e-07	0.000184298
rs11698943	22065466	XRN2	ENSG00000088930	HsaINT0183979	21283942	61.598	2.46808e-07	0.000186998
rs6019681	47828508	STAU1	ENSG00000124214	HsaINT0160596	47804904	61.9987	2.4889e-07	0.000188146
rs4701999	13905405	ANKH	ENSG00000154122	HsaEX0004210	14871887	-2.04467	2.51903e-07	0.000190135
rs2144920	69378421	DCAF5	ENSG00000139990	HsaINT0045257	69619867	22.9781	2.52101e-07	0.00019014
rs10436729	46673889	CDK16	ENSG00000102225	HsaALTD0001324-2/2	47077259	-47.6741	2.56129e-07	0.000192377
rs5906286	46764549	CDK16	ENSG00000102225	HsaALTD0001324-2/2	47077259	-47.6741	2.56129e-07	0.000192377
rs12104255	8188064	ELAVL1	ENSG00000066044	HsaEX0022092	8070529	21.0081	2.61841e-07	0.000196296
rs79297304	21332947	TMEM11	ENSG00000178307	HsaALTD0006588-1/2	21117908	23.7635	2.77285e-07	0.000206785
rs11028346	3615597	STIM1	ENSG00000167323	HsaINT0160672	3875757	45.7692	2.78681e-07	0.00020767
rs4082122	113724238	LARP7	ENSG00000174720	HsaINT0090729	113558120	45.6629	2.79411e-07	0.000207903
rs5992835	18261544	DGCR2	ENSG00000070413	HsaEX6025748	19109967	-2.65592	2.79964e-07	0.000208159
rs67963812	108742506	OSTM1	ENSG00000081087	HsaINT0118863	108487058	83.4146	2.80655e-07	0.000208362
rs388090	75379439	TMC8	ENSG00000167895	HsaINT0168064	76126859	83.7099	2.80542e-07	0.000208362
rs11750886	34549021	BRIX1	ENSG00000113460	HsaEX6097666	34915481	-16.2019	2.8223e-07	0.000209374
rs9297887	91832439	NBN	ENSG00000104320	HsaEX0041867	91015456	-15.7176	2.88161e-07	0.000213457
rs57512701	3491029	STIM1	ENSG00000167323	HsaINT0160666	3875757	64.8014	3.00498e-07	0.000221606
rs4941523	45663583	GTF2F2	ENSG00000188342	HsaINT0073213	45694650	54.6481	3.01893e-07	0.00022247
rs1830925	46268743	ZC3H13	ENSG00000123200	HsaINT0184760	46626894	61.7434	3.04068e-07	0.000223906
rs57877036	41373419	ANK1	ENSG00000029534	HsaINT0008065	41754280	69.5639	3.06633e-07	0.000225296
rs145394571	4550672	PSMB6	ENSG00000142507	HsaINT0133395	4699439	54.5101	3.13135e-07	0.000229565
rs1267480	14558978	JARID2	ENSG00000008083	HsaINT0083722	15245734	39.4266	3.2742e-07	0.000238981
rs78926610	124114348	DERL1	ENSG00000136986	HsaINT0047036	124054663	88.6238	3.27743e-07	0.000239042
rs983241	9006077	GLCCI1	ENSG00000106415	HsaINT0069376	8008425	60.9871	3.38298e-07	0.000245946
rs1417020	6978146	PRKCQ	ENSG00000065675	HsaINT0132032	6622263	-49.9062	3.46563e-07	0.000251296
rs12097098	40671597	ZMPSTE24	ENSG00000084073	HsaINT0185956	40723779	42.5703	3.46866e-07	0.000251332
rs75164831	94143833	C11orf54	ENSG00000182919	HsaEX0009011	93474757	-15.7675	3.51287e-07	0.000253797
rs61847154	51740678	RP11-324H6.7	ENSG00000239769	HsaEX0054651	51823136	-37.4486	3.59107e-07	0.00025907
rs4812038	57411484	RAB22A	ENSG00000124209	HsaINT0136016	56884752	-42.7349	3.61708e-07	0.000260249
rs13134980	114028168	LARP7	ENSG00000174720	HsaINT0090726	113558120	-31.5811	3.62506e-07	0.000260579
rs202242680	97623858	ST3GAL6	ENSG00000064225	HsaINT0159804	98451080	56.911	3.644e-07	0.000261751
rs67419788	20218618	ZMYM2	ENSG00000121741	HsaINT0185988	20532810	84.9454	3.65702e-07	0.000262308
rs62121311	9443034	ITGB1BP1	ENSG00000119185	HsaALTA0004398-1/2	9563676	23.4091	3.66757e-07	0.000262875
rs2235908	45849764	ELMO2	ENSG00000062598	HsaINT0055616	45061704	-56.6119	3.68556e-07	0.000263595
rs6521158	46669026	CDK16	ENSG00000102225	HsaALTD0001324-2/2	47077259	-47.1384	3.74664e-07	0.000267579
rs62454731	5993799	WIPI2	ENSG00000157954	HsaINT0183027	5229819	59.9884	3.82098e-07	0.000272107
rs10853097	46198162	SCRN2	ENSG00000141295	HsaEX6023334	45918699	11.5174	3.82539e-07	0.000272227
rs844072	64755056	PGM1	ENSG00000079739	HsaINT0123625	64058916	-21.429	3.83759e-07	0.000272705
rs596581	65708530	DPP8	ENSG00000074603	HsaEX0020856	65810042	24.3536	3.88771e-07	0.000275562
rs4658412	244307229	EFCAB2	ENSG00000203666	HsaINT0054185	245133007	42.7993	3.91385e-07	0.000276742
rs113289856	34574087	BRIX1	ENSG00000113460	HsaEX6097668	34915481	-10.8178	3.94186e-07	0.000278327
rs2002244	45855745	ATG13	ENSG00000175224	HsaINT0013880	46638826	-62.4801	3.96544e-07	0.000279793
rs2881450	109337921	ACSL4	ENSG00000068366	HsaINT0002918	108976632	-90.3637	4.01701e-07	0.000283031
rs2607528	15270884	ANKH	ENSG00000154122	HsaEX0004210	14871887	1.81387	4.02008e-07	0.000283047
rs10495756	26485586	KIF3C	ENSG00000084731	HsaINT0088054	26205618	37.8294	4.08382e-07	0.000287129
rs76032184	46490189	DNAJA2	ENSG00000069345	HsaEX0020233	47007699	21.5554	4.15671e-07	0.000291582
rs151025684	126159856	ST3GAL4	ENSG00000110080	HsaALTD0006241-1/2	126225535	89.8477	4.1708e-07	0.000292212
rs35470243	124457780	DERL1	ENSG00000136986	HsaEX0019294	124054663	-4.06528	4.18301e-07	0.00029253
rs1710974	125272045	FAM24B	ENSG00000213185	HsaINT0060820	124639157	-49.5696	4.18414e-07	0.00029253
rs12464664	9574542	ITGB1BP1	ENSG00000119185	HsaALTA0004398-1/2	9563676	36.9242	4.19855e-07	0.000293211
rs76910167	65673763	DPP8	ENSG00000074603	HsaEX0020856	65810042	24.4288	4.20173e-07	0.000293211
rs59001120	27406924	NSMCE1	ENSG00000169189	HsaEX6042948	27280115	-7.02898	4.20785e-07	0.000293363
rs9895468	38940484	TOP2A	ENSG00000131747	HsaINT0170890	38574408	-54.1203	4.33404e-07	0.000300687
rs4688795	130117124	ATP2C1	ENSG00000017260	HsaINT0014887	130569439	-86.456	4.48225e-07	0.00031032
rs35005071	119799317	PHGDH	ENSG00000092621	HsaEX0047090	120202421	8.18443	4.54287e-07	0.000314298
rs9824790	124648465	ZNF148	ENSG00000163848	HsaINT0186261	125094198	34.9736	4.54857e-07	0.000314475
rs4880152	139772253	CLIC3	ENSG00000169583	HsaINT0036319	139891255	-3.14884	4.57077e-07	0.00031579
rs6425599	172023530	C1orf9	ENSG00000094975	HsaINT0022631	172501489	64.42	4.59623e-07	0.000317109
rs112385525	11523250	ROCK2	ENSG00000134318	HsaINT0142139	11488456	90.8962	4.6156e-07	0.000318225
rs9303274	37836353	STARD3	ENSG00000131748	HsaINT0160344	37793318	28.0728	4.6458e-07	0.000319643
rs6935506	88501652	ORC3L	ENSG00000135336	HsaEX6048472	88299839	-13.2983	4.72427e-07	0.000323923
rs7219107	45968591	SCRN2	ENSG00000141295	HsaEX6023334	45918699	-11.3963	4.74545e-07	0.000325151
rs647882	99375069	TBC1D23	ENSG00000036054	HsaINT0164134	99979844	-35.0393	4.76471e-07	0.000326246
rs62124523	8239618	ELAVL1	ENSG00000066044	HsaEX0022092	8070529	20.449	4.77305e-07	0.000326592
rs112590007	14660483	PKN1	ENSG00000123143	HsaEX6093477	14544169	-7.4313	4.82561e-07	0.000329509
rs9835167	97579650	ST3GAL6	ENSG00000064225	HsaINT0159804	98451080	-50.4028	4.83398e-07	0.000329855
rs5021702	21320025	TMEM11	ENSG00000178307	HsaEX0065380	21117908	-51.1455	4.86437e-07	0.000331474
rs77515828	21320012	TMEM11	ENSG00000178307	HsaEX0065380	21117908	51.1455	4.86437e-07	0.000331474
rs146659607	88456891	RPIA	ENSG00000153574	HsaINT0142534	88991162	69.3648	5.01475e-07	0.000341021
rs10889476	64794749	PGM1	ENSG00000079739	HsaINT0123628	64058916	-53.2455	5.03183e-07	0.000341909
rs2934920	52951084	TOM1L1	ENSG00000141198	HsaINT0170771	52976748	-60.5045	5.03467e-07	0.000341909
rs10751942	3906558	PFKP	ENSG00000067057	HsaINT0123432	3109712	-42.8889	5.03917e-07	0.000341981
rs9812609	125290484	SNX4	ENSG00000114520	HsaINT0156447	125239041	44.6236	5.05165e-07	0.000342594
rs8043804	9832645	USP7	ENSG00000187555	HsaINT0179380	9058371	-58.0323	5.18805e-07	0.000351127
rs12427152	52864031	C12orf44	ENSG00000123395	HsaEX6066606	52463030	-49.1361	5.21224e-07	0.000352286
rs7625415	97946878	ST3GAL6	ENSG00000064225	HsaINT0159804	98451080	43.8214	5.22654e-07	0.000353012
rs12909348	65457783	DPP8	ENSG00000074603	HsaEX0020856	65810042	24.2484	5.24405e-07	0.000353955
rs5906225	46379050	CDK16	ENSG00000102225	HsaALTD0001325-3/3	47077259	6.79731	5.26146e-07	0.000354536
rs55920502	46146505	SCRN2	ENSG00000141295	HsaEX6023334	45918699	-11.3101	5.26691e-07	0.000354536
rs9616723	50084287	PIM3	ENSG00000198355	HsaEX6027387	50354161	-3.7751	5.26664e-07	0.000354536
rs235488	171548772	C1orf9	ENSG00000094975	HsaINT0022631	172501489	21.3017	5.32764e-07	0.000358382
rs2352983	19242890	C16orf62	ENSG00000103544	HsaEX0009670	19566562	65.1042	5.38667e-07	0.00036162
rs71805797	41481930	C15orf57	ENSG00000128891	HsaEX6073853	40857256	-53.6468	5.38453e-07	0.00036162
rs7249094	8672000	ELAVL1	ENSG00000066044	HsaEX0022092	8070529	-20.3948	5.39674e-07	0.000362052
rs157791	76803229	SNUPN	ENSG00000169371	HsaINT0156172	75918810	49.7721	5.43452e-07	0.000364096
rs321469	26749832	NSMCE1	ENSG00000169189	HsaEX6042948	27280115	-6.7814	5.4702e-07	0.000365994
rs7645469	125390506	SNX4	ENSG00000114520	HsaEX6058167	125239041	0.880584	5.47413e-07	0.00036601
rs72669368	64805559	PGM1	ENSG00000079739	HsaINT0123624	64058916	69.2685	5.49597e-07	0.000366978
rs16837870	131536917	MRPL3	ENSG00000114686	HsaALTD0004022-1/2	131221827	7.34859	5.50668e-07	0.000367447
rs74798865	104388117	C14orf153	ENSG00000126214	HsaEX6073075	104028233	-24.8967	5.58179e-07	0.000371463
rs751180	8557754	ELAVL1	ENSG00000066044	HsaEX0022092	8070529	16.0946	5.67494e-07	0.000376804
rs12761962	65309867	REEP3	ENSG00000165476	HsaINT0139163	65281123	35.5422	5.67719e-07	0.000376804
rs11580076	64703324	PGM1	ENSG00000079739	HsaINT0123625	64058916	18.2098	5.81146e-07	0.000384946
rs989649	47377337	C21orf57	ENSG00000182362	HsaEX0010559	47706251	-59.1717	5.8443e-07	0.000386864
rs60350258	47032411	GNGT2	ENSG00000167083	HsaINT0070208	47287936	85.282	5.86888e-07	0.000387974
rs6496726	91316224	MAN2A2	ENSG00000196547	HsaALTA0004934-2/2	91445448	-0.42535	5.92701e-07	0.00039136
rs6437970	110967648	CD96	ENSG00000153283	HsaINT0031349	111260926	-39.5811	5.92795e-07	0.00039136
rs8020270	23050524	MRPL52	ENSG00000172590	HsaEX0040160	23299088	89.7453	6.07237e-07	0.000399107
rs617986	27119674	C9orf82	ENSG00000120159	HsaINT0025549	26892802	-53.3362	6.09519e-07	0.000400014
rs10828491	23855759	MSRB2	ENSG00000148450	HsaINT0105682	23384435	47.4596	6.13014e-07	0.000401777
rs2708840	53997114	TSEN34	ENSG00000170892	HsaINT0173571	54693789	-31.1603	6.14053e-07	0.000402194
rs72976317	77848209	NFATC1	ENSG00000131196	HsaINT0113000	77155772	30.7019	6.20433e-07	0.000406106
rs7304578	51669733	ATF1	ENSG00000123268	HsaEX6066522	51157493	21.8195	6.24522e-07	0.000408514
rs4062107	3166907	PIAS4	ENSG00000105229	HsaEX6091950	4007748	-0.211693	6.31881e-07	0.000411974
rs11791837	27200132	C9orf82	ENSG00000120159	HsaINT0025549	26892802	85.1778	6.33062e-07	0.000412474
rs6575336	93919946	GOLGA5	ENSG00000066455	HsaEX0027985	93260576	5.75207	6.3386e-07	0.000412581
rs9933567	19793011	C16orf62	ENSG00000103544	HsaEX0009670	19566562	-24.4837	6.38919e-07	0.000415474
rs9809213	72353932	FOXP1	ENSG00000114861	HsaALTA0003452-1/2	71633140	73.7689	6.44463e-07	0.00041826
rs71375680	24699205	RBBP6	ENSG00000122257	HsaINT0138114	24549014	76.7187	6.44311e-07	0.00041826
rs10764398	23566105	MSRB2	ENSG00000148450	HsaINT0105682	23384435	79.9844	6.53325e-07	0.000422908
rs7077142	23862216	MSRB2	ENSG00000148450	HsaINT0105682	23384435	79.9844	6.53325e-07	0.000422908
rs17680801	113938138	LARP7	ENSG00000174720	HsaINT0090729	113558120	39.1813	6.6776e-07	0.000431131
rs144003817	143741544	SLC9A9	ENSG00000181804	HsaEX0060080	143567373	-96.1515	6.70053e-07	0.000431492
rs76653819	143248054	SLC9A9	ENSG00000181804	HsaEX0060080	143567373	-48.0757	6.70053e-07	0.000431492
rs6020608	49190532	PTPN1	ENSG00000196396	HsaEX0050945	49126891	21.2157	6.71e-07	0.000431823
rs11879997	5366686	SAFB	ENSG00000160633	HsaINT0144655	5623150	49.7349	6.71505e-07	0.000431869
rs11208426	64807197	PGM1	ENSG00000079739	HsaINT0123625	64058916	18.1707	6.74447e-07	0.00043348
rs1474561	14749648	JARID2	ENSG00000008083	HsaINT0083722	15245734	41.6558	6.75393e-07	0.000433808
rs2893347	110366078	CARS2	ENSG00000134905	HsaINT0027829	111365950	38.8375	6.7947e-07	0.000435865
rs9888970	26859993	NSMCE1	ENSG00000169189	HsaEX6042948	27280115	-3.45432	6.83992e-07	0.000438094
rs17038780	109209107	LEF1	ENSG00000138795	HsaALTA0004727-2/2	109090112	-48.1459	6.88752e-07	0.0004404
rs11062464	3134829	TSPAN9	ENSG00000011105	HsaEX0067686	3186521	35.4493	6.90202e-07	0.000441044
rs6914719	88501580	ORC3L	ENSG00000135336	HsaEX6048472	88299839	-11.4055	6.93619e-07	0.000442376
rs1933087	168595843	DCAF6	ENSG00000143164	HsaINT0045262	167905021	-40.8832	6.93255e-07	0.000442376
rs4879471	27410378	C9orf82	ENSG00000120159	HsaINT0025549	26892802	-30.1713	6.96187e-07	0.00044348
rs2387751	6955430	PRKCQ	ENSG00000065675	HsaINT0132032	6622263	59.4014	7.04036e-07	0.000446446
rs12905094	49424044	COPS2	ENSG00000166200	HsaINT0040086	49447858	39.2143	7.11744e-07	0.000450759
rs116448984	91204658	MAN2A2	ENSG00000196547	HsaALTA0004934-2/2	91445448	0.421024	7.13315e-07	0.000451467
rs138749673	138866794	COPB2	ENSG00000184432	HsaINT0040017	139108574	90.6823	7.17798e-07	0.000453439
rs17486826	138830451	COPB2	ENSG00000184432	HsaINT0040017	139108574	90.6823	7.17798e-07	0.000453439
rs16838330	131742679	MRPL3	ENSG00000114686	HsaALTD0004022-1/2	131221827	3.59095	7.27623e-07	0.000457903
rs12051854	53548637	TOM1L1	ENSG00000141198	HsaALTA0008874-1/2	52976748	18.0933	7.43109e-07	0.000466469
rs2285877	2822174	SRRM2	ENSG00000167978	HsaEX6041902	2802330	-8.92552	7.57697e-07	0.00047443
rs12453254	21037838	TMEM11	ENSG00000178307	HsaALTD0006588-1/2	21117908	26.7661	7.60215e-07	0.000475707
rs8103994	5762000	SAFB	ENSG00000160633	HsaINT0144655	5623150	-84.2116	7.63906e-07	0.000477416
rs1878091	27135673	NSMCE1	ENSG00000169189	HsaEX6042948	27280115	-6.7074	7.68518e-07	0.000479396
rs857463	14607725	JARID2	ENSG00000008083	HsaINT0083722	15245734	55.5901	7.74941e-07	0.0004831
rs72751858	91336265	MAN2A2	ENSG00000196547	HsaALTA0004934-2/2	91445448	-0.419475	7.81719e-07	0.000486412
rs59614608	6034929	SAFB	ENSG00000160633	HsaINT0144662	5623150	93.2113	7.89229e-07	0.000490165
rs78132344	5311690	SAFB	ENSG00000160633	HsaINT0144662	5623150	93.2113	7.89229e-07	0.000490165
rs4563178	23760154	C2orf84	ENSG00000219626	HsaEX0010794	24299396	58.5555	8.03678e-07	0.000496441
rs7889874	20433501	RPS6KA3	ENSG00000177189	HsaINT0143059	20285523	79.4517	8.05538e-07	0.000496885
rs11602575	43433507	ACCSL	ENSG00000205126	HsaEX6001613	44069531	-2.12449	8.12036e-07	0.000500273
rs1780769	79331371	IFI44	ENSG00000137965	HsaINT0078916	79115481	-71.2973	8.23455e-07	0.00050653
rs12095920	40582632	ZMPSTE24	ENSG00000084073	HsaEX0072870	40723779	20.9759	8.38669e-07	0.000515087
rs2443777	109058819	EIF3E	ENSG00000104408	HsaINT0055116	109447562	37.8527	8.47308e-07	0.000520072
rs372659018	58051007	CLTC	ENSG00000141367	HsaINT0036731	57697219	-30.6326	8.5243e-07	0.000522894
rs4818028	40723256	BRWD1	ENSG00000185658	HsaEX0008514	40693485	45.875	8.62931e-07	0.000528034
rs4673896	215628661	ATIC	ENSG00000138363	HsaEX0006676	216176540	-20.2646	8.72284e-07	0.000533101
rs62123343	8226908	ELAVL1	ENSG00000066044	HsaEX0022092	8070529	10.5295	8.74516e-07	0.000533483
rs149855882	10952958	TMED1	ENSG00000099203	HsaEX6092942	10946983	-2.81215	8.83294e-07	0.00053785
rs11893832	88507537	RPIA	ENSG00000153574	HsaINT0142534	88991162	52.1383	8.84897e-07	0.000538496
rs7088270	6810426	PRKCQ	ENSG00000065675	HsaINT0132033	6622263	37.1589	8.97826e-07	0.000545031
rs238218	47871624	STAU1	ENSG00000124214	HsaINT0160596	47804904	-37.3336	8.99623e-07	0.000545789
rs11649919	46146820	SCRN2	ENSG00000141295	HsaEX6023334	45918699	-11.2728	9.07131e-07	0.000550009
rs74285139	124080346	DERL1	ENSG00000136986	HsaINT0047036	124054663	66.5905	9.09499e-07	0.000551109
rs11639739	27405983	NSMCE1	ENSG00000169189	HsaEX6042948	27280115	-6.71425	9.10927e-07	0.000551522
rs77362461	125275226	SNX4	ENSG00000114520	HsaINT0156446	125239041	-61.0425	9.11842e-07	0.000551522
rs6009668	49807496	PIM3	ENSG00000198355	HsaEX6027387	50354161	3.62097	9.15753e-07	0.000553551
rs4428447	86738344	CCNH	ENSG00000134480	HsaINT0030462	86708836	57.0395	9.19307e-07	0.000555233
rs615986	76093207	WDR41	ENSG00000164253	HsaINT0182115	76916436	35.1066	9.33565e-07	0.00056193
rs72708599	93836269	GOLGA5	ENSG00000066455	HsaEX0027985	93260576	-5.63764	9.34453e-07	0.000562125
rs636456	98750622	HSD17B3	ENSG00000130948	HsaINT0077670	99064434	26.2427	9.38727e-07	0.000564355
rs6827820	83388891	LIN54	ENSG00000189308	HsaINT0092091	83934079	-51.9183	9.39549e-07	0.000564508
rs1554237	141624591	EIF2C2	ENSG00000123908	HsaEX6082596	141645718	-2.12333	9.43289e-07	0.00056539
rs7095403	6986323	PRKCQ	ENSG00000065675	HsaINT0132033	6622263	-45.024	9.43289e-07	0.00056539
rs200128769	48657225	MBD1	ENSG00000141644	HsaEX6038927	47808144	-5.63435	9.48322e-07	0.000566543
rs3024655	27369502	NSMCE1	ENSG00000169189	HsaEX6042948	27280115	6.6411	9.4941e-07	0.000566671
rs56690073	93660209	GOLGA5	ENSG00000066455	HsaEX0027985	93260576	5.63402	9.56391e-07	0.000570154
rs12979326	3138896	PIAS4	ENSG00000105229	HsaEX6091950	4007748	0.210485	9.59855e-07	0.000571535
rs186851887	31194354	SMTN	ENSG00000183963	HsaEX0060532	31460091	94.1524	9.6745e-07	0.000575025
rs5997899	31577850	SMTN	ENSG00000183963	HsaEX0060532	31460091	-94.1524	9.6745e-07	0.000575025
rs8137612	31381741	SMTN	ENSG00000183963	HsaEX0060532	31460091	94.1524	9.6745e-07	0.000575025
rs1006305	27172885	NSMCE1	ENSG00000169189	HsaEX6042948	27280115	-6.6378	9.74149e-07	0.000577839
rs12232488	45970144	SCRN2	ENSG00000141295	HsaEX6023334	45918699	-11.1448	9.76783e-07	0.0005785
rs72972273	77803710	NFATC1	ENSG00000131196	HsaINT0113000	77155772	47.7796	9.76663e-07	0.0005785
rs846269	42086626	MRPL32	ENSG00000106591	HsaEX0040119	42971799	-33.5479	9.78658e-07	0.000578922
rs4497768	32883314	INO80C	ENSG00000153391	HsaINT0080851	33077955	-88.5944	9.81665e-07	0.000580356
rs4481426	43928108	CDC5L	ENSG00000096401	HsaINT0031784	44355262	44.2416	9.83143e-07	0.000580885
rs79466517	27505118	NSMCE1	ENSG00000169189	HsaEX6042948	27280115	-6.63652	9.86014e-07	0.000581425
rs36085617	26719953	NSMCE1	ENSG00000169189	HsaEX6042948	27280115	-6.63469	1.00866e-06	0.000593144
rs7834061	142447984	DENND3	ENSG00000105339	HsaEX6082608	142127377	4.30487	1.01569e-06	0.000596223
rs8100476	36515220	U2AF1L4	ENSG00000161265	HsaALTD0006952-2/2	36236336	34.7793	1.01981e-06	0.000598025
rs1045979	133418069	CHFR	ENSG00000072609	HsaEX0015165	133485772	-18.1285	1.01996e-06	0.000598025
rs3817444	56375981	TMEM165	ENSG00000134851	HsaINT0168655	56262124	30.1125	1.02341e-06	0.000599694
rs2862658	43300842	ACCSL	ENSG00000205126	HsaEX6001613	44069531	-2.11095	1.03547e-06	0.000604978
rs59034702	8544695	ELAVL1	ENSG00000066044	HsaEX0022092	8070529	19.777	1.04154e-06	0.000607812
rs13185533	15228832	ANKH	ENSG00000154122	HsaEX0004210	14871887	1.73414	1.06064e-06	0.000616071
rs11606285	43539232	ACCSL	ENSG00000205126	HsaEX6001613	44069531	-2.10682	1.06008e-06	0.000616071
rs56116415	43386949	ACCSL	ENSG00000205126	HsaEX6001613	44069531	-2.10634	1.06244e-06	0.000616754
rs60973949	47952883	STAU1	ENSG00000124214	HsaINT0160596	47804904	41.9302	1.06628e-06	0.000618624
rs34358404	215659454	ATIC	ENSG00000138363	HsaEX0006676	216176540	-19.5378	1.08322e-06	0.000627265
rs12669225	73327276	RFC2	ENSG00000049541	HsaEX6008458	73668774	-0.206926	1.08495e-06	0.000627265
rs75184822	49589911	PIM3	ENSG00000198355	HsaEX6027387	50354161	-3.66402	1.0893e-06	0.00062915
rs10199352	12149728	ROCK2	ENSG00000134318	HsaINT0142139	11488456	-29.6833	1.09192e-06	0.000629829
rs4635291	65549860	DPP8	ENSG00000074603	HsaEX0020867	65810042	-16.9265	1.09654e-06	0.0006314
rs323804	86804318	CCNH	ENSG00000134480	HsaINT0030462	86708836	32.6692	1.10148e-06	0.000633526
rs77117296	124525090	DERL1	ENSG00000136986	HsaEX0019294	124054663	-11.2529	1.10717e-06	0.000636414
rs376746460	97899208	ST3GAL6	ENSG00000064225	HsaINT0159804	98451080	-46.129	1.11039e-06	0.000637161
rs1974859	26743655	NSMCE1	ENSG00000169189	HsaEX6042948	27280115	6.6467	1.11332e-06	0.000638473
rs5013455	27172276	NSMCE1	ENSG00000169189	HsaEX6042948	27280115	6.72073	1.11721e-06	0.00063997
rs7808213	5577107	WIPI2	ENSG00000157954	HsaINT0183027	5229819	87.8949	1.1277e-06	0.000645237
rs72658325	28374577	SNHG12	ENSG00000197989	HsaEX6029573	28909495	-32.084	1.13241e-06	0.000647186
rs6521128	46445660	CDK16	ENSG00000102225	HsaALTD0001324-2/2	47077259	-21.7723	1.1427e-06	0.000652315
rs10027667	40340304	PDS5A	ENSG00000121892	HsaINT0122660	39979576	82.04	1.16486e-06	0.000663065
rs9392025	3979751	C6orf145	ENSG00000168994	HsaALTD0001039-2/2	3752260	-8.15035	1.16591e-06	0.000663285
rs2490678	6938519	PRKCQ	ENSG00000065675	HsaINT0132033	6622263	69.6554	1.16735e-06	0.000663725
rs73501559	8632681	ELAVL1	ENSG00000066044	HsaEX0022092	8070529	19.5732	1.17384e-06	0.000666651
rs6926956	88479027	ORC3L	ENSG00000135336	HsaEX6048472	88299839	-12.0548	1.17623e-06	0.000667627
rs7721868	15168945	ANKH	ENSG00000154122	HsaEX0004210	14871887	1.75592	1.17875e-06	0.000668407
rs67927978	31107196	SMTN	ENSG00000183963	HsaEX6026416	31460091	49.2212	1.17894e-06	0.000668407
rs2402052	15221568	ANKH	ENSG00000154122	HsaEX0004210	14871887	1.74433	1.18197e-06	0.000668979
rs3011195	39076753	MACF1	ENSG00000127603	HsaEX6030189	39546988	-0.201012	1.18162e-06	0.000668979
rs8030657	41444979	C15orf57	ENSG00000128891	HsaEX0009596	40857256	16.6713	1.18453e-06	0.000670051
rs1077340	8032680	ELAVL1	ENSG00000066044	HsaEX0022092	8070529	-19.3705	1.20406e-06	0.000677232
rs6418540	24294733	PCYT1B	ENSG00000102230	HsaINT0121688	24690794	36.6937	1.20338e-06	0.000677232
rs34864880	24886244	LCMT1	ENSG00000205629	HsaINT0090993	25123050	47.7153	1.20744e-06	0.000678384
rs4988984	49658802	PIM3	ENSG00000198355	HsaEX6027387	50354161	-3.58703	1.21596e-06	0.000682397
rs4784931	58443475	CNOT1	ENSG00000125107	HsaEX6044171	58663790	-28.7182	1.22381e-06	0.00068526
rs2696852	86324608	COX4NB	ENSG00000131148	HsaINT0040383	85833148	-79.7577	1.22328e-06	0.00068526
rs9815453	143443105	SLC9A9	ENSG00000181804	HsaINT0154289	143567373	54.5818	1.24049e-06	0.000693305
rs6019783	47997962	STAU1	ENSG00000124214	HsaINT0160596	47804904	58.5514	1.25344e-06	0.000699491
rs6986785	108700038	EIF3E	ENSG00000104408	HsaINT0055116	109447562	47.3941	1.2579e-06	0.000701584
rs224094	64541943	NRBF2	ENSG00000148572	HsaINT0115740	64893050	85.9701	1.25977e-06	0.000701841
rs36053982	64552033	NRBF2	ENSG00000148572	HsaINT0115740	64893050	85.9701	1.25977e-06	0.000701841
rs11596135	23896883	MSRB2	ENSG00000148450	HsaINT0105682	23384435	55.6857	1.26909e-06	0.000705459
rs937514	177248252	TBL1XR1	ENSG00000177565	HsaINT0164557	176915261	-27.3548	1.26839e-06	0.000705459
rs734038	46390491	CDK16	ENSG00000102225	HsaALTD0001324-2/2	47077259	-28.9561	1.27049e-06	0.000705842
rs34060936	26956260	NSMCE1	ENSG00000169189	HsaEX6042948	27280115	-6.63269	1.27496e-06	0.000707535
rs4551200	114317116	HDAC2	ENSG00000196591	HsaALTA0003920-1/2	114332472	-22.904	1.27674e-06	0.000708127
rs1219725	125528048	FAM24B	ENSG00000213185	HsaINT0060820	124639157	-46.9162	1.28356e-06	0.000711513
rs6592470	72180169	PDE2A	ENSG00000186642	HsaEX6003660	72385635	12.8111	1.29002e-06	0.000714298
rs12439764	23222933	NIPA1	ENSG00000170113	HsaEX0042948	23100005	-11.1396	1.29424e-06	0.000716239
rs112912116	142213240	DENND3	ENSG00000105339	HsaEX6082608	142127377	-7.56626	1.30098e-06	0.000719166
rs35884657	49531100	PRKAG1	ENSG00000181929	HsaEX0050100	49412980	-19.281	1.30416e-06	0.000720126
rs113525972	131108738	COQ4	ENSG00000167113	HsaINT0040191	131084815	64.6382	1.32489e-06	0.000729951
rs9831427	142955098	SLC9A9	ENSG00000181804	HsaINT0154289	143567373	-28.2409	1.32287e-06	0.000729951
rs55780247	4561499	PSMB6	ENSG00000142507	HsaINT0133395	4699439	64.5483	1.34603e-06	0.000739959
rs12913042	72202309	PARP6	ENSG00000137817	HsaINT0120529	72565340	63.7173	1.35828e-06	0.00074423
rs7204336	27030491	NSMCE1	ENSG00000169189	HsaEX6042948	27280115	6.59246	1.36688e-06	0.000748305
rs6944788	7843883	GLCCI1	ENSG00000106415	HsaINT0069376	8008425	49.2491	1.36722e-06	0.000748305
rs34870926	9500550	RALBP1	ENSG00000017797	HsaINT0136879	9475007	36.9207	1.37321e-06	0.000751173
rs7712689	14082743	ANKH	ENSG00000154122	HsaEX0004210	14871887	-1.74924	1.3778e-06	0.000752854
rs62427139	144390067	UTRN	ENSG00000152818	HsaINT0179693	144606837	63.9609	1.38756e-06	0.000757355
rs62428869	144430772	UTRN	ENSG00000152818	HsaINT0179693	144606837	63.9609	1.38756e-06	0.000757355
rs117351094	5816443	WIPI2	ENSG00000157954	HsaALTA0009545-2/2	5229819	-45.221	1.38926e-06	0.000757454
rs4720683	5958760	WIPI2	ENSG00000157954	HsaALTA0009545-2/2	5229819	-45.221	1.38926e-06	0.000757454
rs76722680	52877890	C12orf44	ENSG00000123395	HsaEX6066606	52463030	-47.6318	1.40169e-06	0.000762977
rs62118915	11560305	ROCK2	ENSG00000134318	HsaINT0142139	11488456	45.2043	1.4148e-06	0.000767592
rs10875561	150311080	DCTN4	ENSG00000132912	HsaINT0045691	150138671	50.2369	1.4298e-06	0.000774888
rs10132188	20234872	TEP1	ENSG00000129566	HsaINT0165757	20881588	-85.2478	1.45107e-06	0.000785136
rs734495	85636107	AKAP13	ENSG00000170776	HsaINT0006256	85777817	38.052	1.45333e-06	0.000785503
rs376544	23200080	NIPA1	ENSG00000170113	HsaEX0042948	23100005	-11.1695	1.46925e-06	0.000792813
rs7513049	243855995	SDCCAG8	ENSG00000054282	HsaINT0146386	243419320	-92.0078	1.47875e-06	0.000797508
rs141398759	2870218	CSNK1G2	ENSG00000133275	HsaINT0042389	1941161	45.0586	1.49111e-06	0.000802005
rs12895359	104389117	C14orf153	ENSG00000126214	HsaEX6073084	104028233	27.0748	1.50133e-06	0.000806627
rs12611020	8255370	ELAVL1	ENSG00000066044	HsaEX0022092	8070529	-19.4541	1.50682e-06	0.000809143
rs11314074	31509922	SMTN	ENSG00000183963	HsaEX0060532	31460091	-33.563	1.50789e-06	0.000809283
rs141934230	41383404	ANK1	ENSG00000029534	HsaINT0008065	41754280	92.0481	1.54524e-06	0.000828433
rs6454638	88329427	ORC3L	ENSG00000135336	HsaEX6048472	88299839	-20.519	1.5509e-06	0.000830535
rs77485367	88292554	RARS2	ENSG00000146282	HsaINT0137579	88299735	41.4607	1.5525e-06	0.000830535
rs7809727	42215045	MRPL32	ENSG00000106591	HsaEX0040119	42971799	25.3537	1.5596e-06	0.000832992
rs13055538	31086280	SMTN	ENSG00000183963	HsaEX6026416	31460091	17.7487	1.55842e-06	0.000832992
rs1965079	24495197	RBBP6	ENSG00000122257	HsaINT0138114	24549014	-38.6337	1.55882e-06	0.000832992
rs4470679	185899334	CASP3	ENSG00000164305	HsaALTD0001162-1/2	185570663	39.801	1.56777e-06	0.000836456
rs10995239	64388365	NRBF2	ENSG00000148572	HsaINT0115740	64893050	85.4117	1.57904e-06	0.000842019
rs2465541	40823765	PDS5A	ENSG00000121892	HsaINT0122660	39979576	53.4299	1.58063e-06	0.000842417
rs4959960	4413951	C6orf145	ENSG00000168994	HsaALTD0001039-2/2	3752260	-8.0878	1.58452e-06	0.000843587
rs13263438	124435391	DERL1	ENSG00000136986	HsaINT0047036	124054663	65.9853	1.58828e-06	0.000845134
rs11742707	34459135	BRIX1	ENSG00000113460	HsaEX6097668	34915481	-19.342	1.62126e-06	0.000859467
rs62158639	119578090	PTPN4	ENSG00000088179	HsaINT0134526	120517207	52.5902	1.62394e-06	0.00086043
rs158478	57007734	RSPRY1	ENSG00000159579	HsaEX6043982	57220049	-8.71877	1.63264e-06	0.000864355
rs9366138	170627797	C6orf70	ENSG00000130023	HsaINT0024794	170151721	68.2459	1.63564e-06	0.000864787
rs60050455	77769477	NFATC1	ENSG00000131196	HsaINT0113000	77155772	46.4401	1.64244e-06	0.000867465
rs150412405	31528587	SMTN	ENSG00000183963	HsaEX6026416	31460091	-48.8901	1.65851e-06	0.000875488
rs34469953	76136541	WDR41	ENSG00000164253	HsaINT0182115	76916436	47.9555	1.67898e-06	0.000885355
rs1469356	170638595	METTL5	ENSG00000138382	HsaINT0102221	170681441	56.9911	1.69259e-06	0.000891113
rs7085598	104650128	C10orf32	ENSG00000166275	HsaINT0019502	104613980	49.7777	1.70839e-06	0.000898765
rs12972592	7941595	ELAVL1	ENSG00000066044	HsaINT0055476	8070529	39.4116	1.71137e-06	0.000898765
rs5757683	39850174	DDX17	ENSG00000100201	HsaINT0046005	38903665	-66.4167	1.7152e-06	0.000899772
rs34358276	124935857	ZNF148	ENSG00000163848	HsaINT0186261	125094198	-42.0183	1.71536e-06	0.000899772
rs8039512	49595296	COPS2	ENSG00000166200	HsaINT0040084	49447858	60.477	1.71989e-06	0.000901674
rs12161990	72202440	PARP6	ENSG00000137817	HsaINT0120529	72565340	-63.5698	1.72438e-06	0.000902125
rs4879930	35825413	GBA2	ENSG00000070610	HsaINT0067999	35749983	-47.5808	1.74448e-06	0.000911682
rs1008049	108659657	EIF3E	ENSG00000104408	HsaINT0055116	109447562	29.2261	1.75104e-06	0.000913844
rs11511678	6871095	PRKCQ	ENSG00000065675	HsaINT0132032	6622263	-85.4888	1.75137e-06	0.000913844
rs16962166	49530598	COPS2	ENSG00000166200	HsaINT0040084	49447858	60.3747	1.77639e-06	0.000924963
rs79678066	49408905	COPS2	ENSG00000166200	HsaINT0040084	49447858	60.3747	1.77639e-06	0.000924963
rs12983647	8242518	ELAVL1	ENSG00000066044	HsaEX0022092	8070529	-19.2717	1.80011e-06	0.000932726
rs10282601	149987943	FASTK	ENSG00000164896	HsaINT0062138	150777953	44.0787	1.80067e-06	0.000932726
rs228461	79615517	IFI44	ENSG00000137965	HsaINT0078916	79115481	-83.3827	1.79917e-06	0.000932726
rs202158697	46493849	DNAJA2	ENSG00000069345	HsaEX0020233	47007699	16.5734	1.84698e-06	0.000952252
rs4799130	77850250	NFATC1	ENSG00000131196	HsaINT0113000	77155772	46.2108	1.8681e-06	0.000959663
rs113907954	41498969	C15orf57	ENSG00000128891	HsaEX6073853	40857256	-23.2878	1.89369e-06	0.000969308
rs35869213	4769810	MINK1	ENSG00000141503	HsaALTA0005215-1/2	4736683	48.1854	1.89548e-06	0.000969729
rs13263685	124435427	DERL1	ENSG00000136986	HsaINT0047036	124054663	72.175	1.91888e-06	0.000979183
rs73144677	99232762	TBC1D23	ENSG00000036054	HsaINT0164134	99979844	84.6069	1.92977e-06	0.000984237
rs10175541	11533711	ROCK2	ENSG00000134318	HsaINT0142139	11488456	-86.0888	1.9374e-06	0.00098762
rs57704187	2234829	PRPF8	ENSG00000174231	HsaINT0132730	1588176	71.7259	1.9471e-06	0.000992059
rs8039014	41482013	C15orf57	ENSG00000128891	HsaEX6073853	40857256	-23.2785	1.95221e-06	0.00099415
rs13109776	113891387	LARP7	ENSG00000174720	HsaINT0090729	113558120	43.0586	1.96498e-06	0.000999122
rs140005756	6762012	PRKCQ	ENSG00000065675	HsaINT0132033	6622263	82.7026	1.97016e-06	0.00100073
rs825218	64756743	PGM1	ENSG00000079739	HsaINT0123624	64058916	91.8167	1.97854e-06	0.00100448
rs2277923	172662024	CPEB4	ENSG00000113742	HsaINT0040643	173315283	-38.7913	1.9937e-06	0.00101166
rs2145818	89418988	PAPSS2	ENSG00000198682	HsaEX6089264	89419370	4.21932	2.02663e-06	0.00102569
rs56345819	22850109	PRDX4	ENSG00000123131	HsaINT0131514	23682379	66.8623	2.02754e-06	0.00102569
rs12634595	98351078	ST3GAL6	ENSG00000064225	HsaINT0159804	98451080	37.586	2.0288e-06	0.00102581
rs10051661	15448378	ANKH	ENSG00000154122	HsaEX0004210	14871887	-1.69881	2.03131e-06	0.00102656
rs12948479	52957221	TOM1L1	ENSG00000141198	HsaINT0170773	52976748	58.7746	2.04043e-06	0.00103064
rs61938420	107904559	PWP1	ENSG00000136045	HsaINT0135412	108079509	66.6031	2.06966e-06	0.00104171
rs2451462	106556964	OBFC1	ENSG00000107960	HsaINT0117543	105677963	59.0321	2.07919e-06	0.00104545
rs34188001	177421122	TBL1XR1	ENSG00000177565	HsaINT0164557	176915261	38.2238	2.07828e-06	0.00104545
rs9810616	125204918	SNX4	ENSG00000114520	HsaINT0156447	125239041	-23.9817	2.09059e-06	0.00105065
rs11680558	11522391	ROCK2	ENSG00000134318	HsaINT0142134	11488456	54.0797	2.12303e-06	0.00106555
rs11175443	64944386	XPOT	ENSG00000184575	HsaINT0183838	64798130	29.13	2.12565e-06	0.00106612
rs10438564	54410181	IRX3	ENSG00000177508	HsaINT0082108	54320675	-52.658	2.14658e-06	0.00107499
rs4734994	108686400	EIF3E	ENSG00000104408	HsaINT0055116	109447562	-45.4818	2.16657e-06	0.00108336
rs3888954	13909007	USP9Y	ENSG00000114374	HsaEX0070061	14813160	3.31876	2.17141e-06	0.00108524
rs55864166	51832871	C12orf44	ENSG00000123395	HsaEX6066606	52463030	-20.3224	2.1875e-06	0.00109219
rs4776676	65536316	DPP8	ENSG00000074603	HsaINT0051842	65810042	-49.352	2.21549e-06	0.0011045
rs12513980	149844654	NDST1	ENSG00000070614	HsaINT0111816	149865381	-40.2876	2.22392e-06	0.00110759
rs78071372	46496140	DNAJA2	ENSG00000069345	HsaEX0020233	47007699	16.8517	2.24108e-06	0.00111558
rs3923051	27010762	NSMCE1	ENSG00000169189	HsaEX6042948	27280115	-5.55598	2.24406e-06	0.0011163
rs2708365	11251476	MAGOHB	ENSG00000111196	HsaINT0098538	10766222	39.1623	2.24736e-06	0.00111703
rs7205668	46666942	DNAJA2	ENSG00000069345	HsaEX0020233	47007699	36.0757	2.25695e-06	0.00112012
rs867143	47982336	RPAP3	ENSG00000005175	HsaINT0142382	48099844	65.7011	2.26936e-06	0.00112515
rs2500070	14740462	JARID2	ENSG00000008083	HsaINT0083722	15245734	-91.3038	2.27478e-06	0.00112728
rs7122190	68993788	PPP6R3	ENSG00000110075	HsaINT0131159	68228186	64.1813	2.28074e-06	0.00112967
rs4336478	106272107	ATG5	ENSG00000057663	HsaINT0014076	106773666	-48.521	2.2864e-06	0.00113192
rs2974854	1916655	HAGH	ENSG00000063854	HsaINT0074110	1877195	-43.335	2.29564e-06	0.00113479
rs2569105	149803352	NDST1	ENSG00000070614	HsaINT0111816	149865381	-31.0004	2.29748e-06	0.00113514
rs2520326	24188311	PCYT1B	ENSG00000102230	HsaINT0121688	24690794	-33.4655	2.30811e-06	0.00113926
rs13149436	185877632	CASP3	ENSG00000164305	HsaALTD0001162-1/2	185570663	-94.7741	2.31397e-06	0.00114159
rs613892	65743618	DPP8	ENSG00000074603	HsaEX0020867	65810042	-16.2139	2.32465e-06	0.00114572
rs7254746	5492621	SAFB	ENSG00000160633	HsaINT0144655	5623150	44.9398	2.34626e-06	0.0011558
rs2588011	129790729	MBD4	ENSG00000129071	HsaALTD0003798-2/2	129158878	-40.3551	2.35173e-06	0.0011563
rs4072903	242537132	ING5	ENSG00000168395	HsaALTD0003262-1/2	242641450	-5.27863	2.37648e-06	0.0011655
rs62305267	56372979	TMEM165	ENSG00000134851	HsaINT0168655	56262124	45.7753	2.37351e-06	0.0011655
rs117334696	66116721	FUT8	ENSG00000033170	HsaEX0026620	65877310	-24.7198	2.41749e-06	0.00118007
rs76389600	65948076	FUT8	ENSG00000033170	HsaEX0026620	65877310	-24.7198	2.41749e-06	0.00118007
rs74854273	6091735	WIPI2	ENSG00000157954	HsaINT0183027	5229819	66.2361	2.41805e-06	0.00118007
rs12980636	8210055	ELAVL1	ENSG00000066044	HsaINT0055476	8070529	-25.1235	2.42221e-06	0.00118092
rs10782687	80049141	IFI44	ENSG00000137965	HsaINT0078916	79115481	-28.1836	2.42257e-06	0.00118092
rs72936789	108693985	OSTM1	ENSG00000081087	HsaINT0118863	108487058	58.9873	2.42335e-06	0.00118092
rs3807383	150434158	FASTK	ENSG00000164896	HsaINT0062138	150777953	26.7344	2.43965e-06	0.00118828
rs400455	5540856	SAFB	ENSG00000160633	HsaINT0144655	5623150	31.816	2.44697e-06	0.00119081
rs35759606	36582647	U2AF1L4	ENSG00000161265	HsaALTD0006952-2/2	36236336	17.1329	2.45045e-06	0.0011918
rs12192279	110055313	CDC40	ENSG00000168438	HsaEX6048910	110501344	-15.3447	2.46461e-06	0.00119809
rs9350150	19492668	E2F3	ENSG00000112242	HsaEX0021406	20402137	31.2758	2.47426e-06	0.0012022
rs28670114	94088369	GOLGA5	ENSG00000066455	HsaEX0027985	93260576	-5.50487	2.48969e-06	0.00120796
rs11708440	142947872	SLC9A9	ENSG00000181804	HsaINT0154289	143567373	-49.9579	2.49784e-06	0.0012107
rs12900911	49888242	COPS2	ENSG00000166200	HsaINT0040084	49447858	59.2528	2.51941e-06	0.00121958
rs2472801	14766107	JARID2	ENSG00000008083	HsaINT0083722	15245734	-91.492	2.5367e-06	0.00122655
rs1913589	64807870	PGM1	ENSG00000079739	HsaINT0123624	64058916	90.537	2.53814e-06	0.00122665
rs35117009	124525537	DERL1	ENSG00000136986	HsaEX0019294	124054663	-10.9467	2.54966e-06	0.00123102
rs12432447	93623298	GOLGA5	ENSG00000066455	HsaEX0027985	93260576	-5.51586	2.54893e-06	0.00123102
rs11392570	65678744	FUT8	ENSG00000033170	HsaINT0066662	65877310	88.8824	2.55395e-06	0.0012325
rs56403701	33149047	INO80C	ENSG00000153391	HsaINT0080851	33077955	85.2758	2.55779e-06	0.00123376
rs1997405	99144245	ST3GAL6	ENSG00000064225	HsaINT0159804	98451080	60.4232	2.56748e-06	0.00123723
rs832065	97756033	ST3GAL6	ENSG00000064225	HsaINT0159804	98451080	-49.7005	2.59216e-06	0.00124792
rs10424855	36679181	U2AF1L4	ENSG00000161265	HsaALTD0006952-2/2	36236336	17.7344	2.59824e-06	0.00124963
rs2852457	52732506	C12orf44	ENSG00000123395	HsaEX6066606	52463030	-46.608	2.62088e-06	0.00125947
rs12365171	64928888	DPF2	ENSG00000133884	HsaINT0051678	65101225	67.2759	2.62176e-06	0.00125947
rs7801947	5841566	WIPI2	ENSG00000157954	HsaINT0183027	5229819	34.4651	2.62249e-06	0.00125947
rs13270420	16068628	ZDHHC2	ENSG00000104219	HsaINT0185207	17013538	-53.898	2.63668e-06	0.00126324
rs113757497	77614682	NFATC1	ENSG00000131196	HsaINT0113000	77155772	16.7172	2.64346e-06	0.00126588
rs1122370	125422121	FAM24B	ENSG00000213185	HsaINT0060820	124639157	67.1031	2.65669e-06	0.0012716
rs2436526	5674559	SAFB	ENSG00000160633	HsaINT0144655	5623150	-43.5951	2.6593e-06	0.00127224
rs58154549	76803205	SNUPN	ENSG00000169371	HsaINT0156172	75918810	-38.5225	2.66725e-06	0.00127543
rs3110902	65375102	GUSB	ENSG00000169919	HsaEX0029113	65447301	-13.262	2.67031e-06	0.00127567
rs2472800	14765689	JARID2	ENSG00000008083	HsaINT0083722	15245734	-64.6984	2.67671e-06	0.00127811
rs12887129	95051720	DICER1	ENSG00000100697	HsaEX0019707	95624347	-68.651	2.70922e-06	0.00129054
rs28605763	95051722	DICER1	ENSG00000100697	HsaEX0019707	95624347	-68.651	2.70922e-06	0.00129054
rs116861206	47233628	KIAA0146	ENSG00000164808	HsaEX0033458	48173167	-47.1802	2.73429e-06	0.00130094
rs1417030	7000321	PRKCQ	ENSG00000065675	HsaINT0132029	6622263	41.6881	2.73498e-06	0.00130094
rs2909346	32952682	INO80C	ENSG00000153391	HsaINT0080852	33077955	-87.9437	2.74041e-06	0.0013029
rs1474239	20860091	XPO7	ENSG00000130227	HsaINT0183806	21777180	68.181	2.74811e-06	0.00130594
rs76234668	229735229	GALNT2	ENSG00000143641	HsaEX6037256	230193536	-48.667	2.75246e-06	0.00130645
rs9887805	120085131	PHGDH	ENSG00000092621	HsaINT0124124	120202421	-35.2834	2.7557e-06	0.00130645
rs35146243	109798412	CDC40	ENSG00000168438	HsaEX6048910	110501344	8.20976	2.76624e-06	0.0013108
rs2023511	57651648	RAB22A	ENSG00000124209	HsaINT0136016	56884752	-52.7989	2.77783e-06	0.00131567
rs42364	148438858	SH3TC2	ENSG00000169247	HsaINT0149467	148442726	72.1344	2.7925e-06	0.00132105
rs11162741	80048733	IFI44	ENSG00000137965	HsaINT0078916	79115481	-30.1537	2.80081e-06	0.00132403
rs2872881	62342801	C20orf11	ENSG00000101193	HsaALTD0000924-1/2	61569471	2.74063	2.80246e-06	0.00132418
rs9399535	145503721	UTRN	ENSG00000152818	HsaINT0179693	144606837	87.0942	2.8058e-06	0.00132513
rs10803737	11608834	ROCK2	ENSG00000134318	HsaINT0142139	11488456	-26.9733	2.82204e-06	0.00133154
rs7078025	7030537	PRKCQ	ENSG00000065675	HsaINT0132033	6622263	53.2238	2.82511e-06	0.00133223
rs151144113	89209768	RPIA	ENSG00000153574	HsaINT0142534	88991162	93.8338	2.82618e-06	0.00133223
rs10897509	64286468	GPR137	ENSG00000173264	HsaALTA0003758-2/2	64037534	65.0453	2.82926e-06	0.00133252
rs1156287	53076799	TOM1L1	ENSG00000141198	HsaINT0170762	52976748	-61.6016	2.83021e-06	0.00133252
rs12913309	65433726	DPP8	ENSG00000074603	HsaINT0051851	65810042	36.8215	2.84036e-06	0.00133638
rs10951669	42152794	MRPL32	ENSG00000106591	HsaINT0105127	42971799	69.7547	2.84631e-06	0.00133842
rs2675591	110977977	CD96	ENSG00000153283	HsaINT0031349	111260926	56.6079	2.85083e-06	0.00133941
rs11028462	3629578	STIM1	ENSG00000167323	HsaINT0160672	3875757	45.801	2.86579e-06	0.00134417
rs1983773	144481767	UTRN	ENSG00000152818	HsaEX6049734	144606837	10.8921	2.88497e-06	0.00135162
rs11205583	39496072	MACF1	ENSG00000127603	HsaINT0098151	39546988	-70.9665	2.89852e-06	0.00135542
rs67495350	149913682	NDST1	ENSG00000070614	HsaINT0111816	149865381	-43.0043	2.89849e-06	0.00135542
rs79538028	5814048	WIPI2	ENSG00000157954	HsaINT0183027	5229819	85.742	2.89611e-06	0.00135542
rs3092006	45430788	ELMO2	ENSG00000062598	HsaINT0055616	45061704	-50.5154	2.90302e-06	0.00135689
rs13063979	131564741	MRPL3	ENSG00000114686	HsaALTD0004022-1/2	131221827	2.49516	2.90667e-06	0.00135795
rs6060128	33540587	GSS	ENSG00000100983	HsaINT0073004	33543620	63.904	2.91526e-06	0.00136133
rs639311	94205747	C11orf54	ENSG00000182919	HsaEX0009011	93474757	13.6885	2.94969e-06	0.00137483
rs3761121	62342695	C20orf11	ENSG00000101193	HsaALTD0000924-1/2	61569471	2.73031	2.95547e-06	0.00137688
rs2726722	56542736	TMEM165	ENSG00000134851	HsaINT0168656	56262124	44.0706	2.95967e-06	0.00137819
rs11878958	5543144	SAFB	ENSG00000160633	HsaINT0144655	5623150	44.392	2.97084e-06	0.0013821
rs4905052	93589420	GOLGA5	ENSG00000066455	HsaEX0027985	93260576	4.96816	2.97924e-06	0.00138536
rs62125881	3170947	PIAS4	ENSG00000105229	HsaEX6091950	4007748	-0.186095	2.99085e-06	0.00138692
rs4886489	76622903	SNUPN	ENSG00000169371	HsaINT0156172	75918810	88.3262	2.99095e-06	0.00138692
rs7166243	31781988	MTMR10	ENSG00000166912	HsaINT0106177	31283810	88.8711	2.99405e-06	0.00138771
rs79093780	13981285	ANKH	ENSG00000154122	HsaEX0004210	14871887	-1.69805	3.01861e-06	0.00139473
rs61320636	40774861	ZMPSTE24	ENSG00000084073	HsaEX0072870	40723779	29.925	3.01512e-06	0.00139473
rs7766694	33564078	C6orf125	ENSG00000137288	HsaINT0024538	33679504	52.6423	3.02309e-06	0.00139473
rs2888633	150083370	FASTK	ENSG00000164896	HsaINT0062138	150777953	48.1703	3.01693e-06	0.00139473
rs7893379	65929545	REEP3	ENSG00000165476	HsaINT0139163	65281123	85.8774	3.0226e-06	0.00139473
rs2807184	41300840	USP9X	ENSG00000124486	HsaINT0179441	40944888	-66.3395	3.02989e-06	0.00139717
rs67021138	47481726	CSE1L	ENSG00000124207	HsaINT0041959	47662838	77.6611	3.06327e-06	0.0014106
rs62537976	109102889	EIF3E	ENSG00000104408	HsaINT0055116	109447562	38.1117	3.0725e-06	0.00141288
rs778988	5858795	SAFB	ENSG00000160633	HsaINT0144662	5623150	-62.6646	3.11304e-06	0.00142626
rs3896931	220136302	ATG9A	ENSG00000198925	HsaEX0006670	220094439	-16.4211	3.11631e-06	0.0014271
rs4776581	72207071	PARP6	ENSG00000137817	HsaINT0120529	72565340	47.2906	3.12852e-06	0.00143138
rs1261087	52888690	TCF4	ENSG00000196628	HsaINT0164975	53332018	-22.3329	3.15735e-06	0.00144203
rs73049587	54036380	TSEN34	ENSG00000170892	HsaINT0173571	54693789	60.6822	3.15666e-06	0.00144203
rs2432192	75930071	WDR41	ENSG00000164253	HsaINT0182115	76916436	43.7775	3.1576e-06	0.00144203
rs11513250	28362433	CCDC91	ENSG00000123106	HsaINT0030165	28286182	38.8095	3.17409e-06	0.00144823
rs8003369	38849536	SEC23A	ENSG00000100934	HsaINT0146762	39578850	-46.1435	3.17374e-06	0.00144823
rs11774489	124127929	DERL1	ENSG00000136986	HsaINT0047036	124054663	45.6138	3.17661e-06	0.00144872
rs10197626	9452908	ITGB1BP1	ENSG00000119185	HsaALTA0004398-1/2	9563676	28.7843	3.17812e-06	0.00144874
rs13083554	131564574	MRPL3	ENSG00000114686	HsaALTD0004022-1/2	131221827	2.53404	3.19095e-06	0.00145392
rs2501683	6965134	PRKCQ	ENSG00000065675	HsaINT0132033	6622263	-36.2551	3.20294e-06	0.00145738
rs62057242	21227852	TMEM11	ENSG00000178307	HsaEX0065380	21117908	61.0933	3.20731e-06	0.00145871
rs11263779	34984209	AATF	ENSG00000108270	HsaINT0000332	35306175	-63.2293	3.22389e-06	0.00146424
rs71327006	46058908	SACM1L	ENSG00000211456	HsaINT0144616	45730548	87.1949	3.24304e-06	0.0014716
rs557864	41471358	C15orf57	ENSG00000128891	HsaEX6073853	40857256	17.3349	3.26418e-06	0.00147916
rs34318315	5538183	SAFB	ENSG00000160633	HsaINT0144655	5623150	37.8914	3.28636e-06	0.00148786
rs17181339	66109763	FUT8	ENSG00000033170	HsaEX0026620	65877310	-24.3348	3.30728e-06	0.00149597
rs72940604	108817507	OSTM1	ENSG00000081087	HsaINT0118863	108487058	68.4372	3.32445e-06	0.00150101
rs10402060	8314552	ELAVL1	ENSG00000066044	HsaEX0022092	8070529	-13.3736	3.33121e-06	0.00150338
rs873336	41329275	USP9X	ENSG00000124486	HsaINT0179451	40944888	-77.9262	3.34809e-06	0.00150963
rs8125525	45681788	ELMO2	ENSG00000062598	HsaINT0055616	45061704	52.9314	3.36172e-06	0.00151372
rs692946	27201830	C9orf82	ENSG00000120159	HsaINT0025549	26892802	44.3668	3.37007e-06	0.00151679
rs4924695	35542258	ATPBD4	ENSG00000134146	HsaEX0007165	35838394	-10.0523	3.37603e-06	0.00151742
rs4880168	139829109	CLIC3	ENSG00000169583	HsaINT0036319	139891255	-5.55377	3.37563e-06	0.00151742
rs7548007	226585280	TMEM63A	ENSG00000196187	HsaINT0169276	226070069	57.1483	3.38613e-06	0.00152127
rs6870008	150315214	DCTN4	ENSG00000132912	HsaINT0045690	150138671	-31.8094	3.39478e-06	0.00152378
rs7704106	15294188	ANKH	ENSG00000154122	HsaEX0004210	14871887	1.56319	3.45608e-06	0.00154572
rs2708826	54004795	TSEN34	ENSG00000170892	HsaINT0173571	54693789	-57.1377	3.45322e-06	0.00154572
rs10090759	41030574	ANK1	ENSG00000029534	HsaINT0008065	41754280	-36.4915	3.47808e-06	0.00155486
rs2763287	88532009	ORC3L	ENSG00000135336	HsaEX6048472	88299839	20.0017	3.49321e-06	0.00156023
rs10199086	23534737	C2orf84	ENSG00000219626	HsaEX0010794	24299396	-94.5265	3.51862e-06	0.00156806
rs1187124	34149239	C6orf125	ENSG00000137288	HsaINT0024538	33679504	-41.744	3.51829e-06	0.00156806
rs9394205	34230031	C6orf125	ENSG00000137288	HsaINT0024538	33679504	-41.9213	3.55443e-06	0.0015826
rs4356831	176512240	TBL1XR1	ENSG00000177565	HsaEX0064032	176915261	-45.8776	3.5779e-06	0.00159234
rs755115	65526801	DPP8	ENSG00000074603	HsaEX0020864	65810042	44.6192	3.58099e-06	0.001593
rs6535917	154348741	KIAA0922	ENSG00000121210	HsaINT0086294	154387498	-64.3281	3.607e-06	0.00160028
rs6948674	149453412	ZNF398	ENSG00000197024	HsaINT0187123	148823508	17.8849	3.62604e-06	0.00160658
rs2070428	47976203	PCNT	ENSG00000160299	HsaEX0045962	47744036	-44.0296	3.62936e-06	0.00160734
rs62027072	24688576	RBBP6	ENSG00000122257	HsaINT0138114	24549014	53.2963	3.63707e-06	0.0016086
rs12298843	445114	KDM5A	ENSG00000073614	HsaINT0085163	498620	43.8824	3.65023e-06	0.00161321
rs12918795	54445328	IRX3	ENSG00000177508	HsaINT0082108	54320675	42.612	3.68729e-06	0.00162432
rs3843597	89267957	PAPSS2	ENSG00000198682	HsaEX6089264	89419370	4.49398	3.70378e-06	0.00163024
rs2132055	79949823	IFI44	ENSG00000137965	HsaINT0078916	79115481	67.0127	3.704e-06	0.00163024
rs690484	98750606	HSD17B3	ENSG00000130948	HsaINT0077670	99064434	24.7158	3.71577e-06	0.0016347
rs72938603	108703599	OSTM1	ENSG00000081087	HsaINT0118863	108487058	57.9582	3.73123e-06	0.00164005
rs9874109	143233904	SLC9A9	ENSG00000181804	HsaINT0154293	143567373	56.8413	3.75455e-06	0.00164957
rs7514618	40393195	ZMPSTE24	ENSG00000084073	HsaEX0072870	40723779	-20.9526	3.76785e-06	0.0016525
rs1998813	109900765	CDC40	ENSG00000168438	HsaEX6048910	110501344	-15.0172	3.83142e-06	0.00167816
rs11868051	73295218	MIF4GD	ENSG00000125457	HsaINT0103014	73267303	48.7981	3.84644e-06	0.001684
rs1026385	69786063	DCAF5	ENSG00000139990	HsaINT0045257	69619867	23.1671	3.84878e-06	0.00168428
rs4532167	99156492	ST3GAL6	ENSG00000064225	HsaINT0159804	98451080	-35.4806	3.85764e-06	0.00168668
rs7543071	64855705	PGM1	ENSG00000079739	HsaINT0123628	64058916	48.0649	3.85955e-06	0.00168677
rs2013694	8616392	ELAVL1	ENSG00000066044	HsaEX0022092	8070529	8.05171	3.86778e-06	0.00168963
rs7217849	4562165	PSMB6	ENSG00000142507	HsaINT0133395	4699439	47.1662	3.88001e-06	0.00169274
rs17753324	42179545	MRPL32	ENSG00000106591	HsaEX0040119	42971799	47.3931	3.89644e-06	0.00169762
rs2121606	41281608	ANK1	ENSG00000029534	HsaINT0008065	41754280	-63.2545	3.89636e-06	0.00169762
rs11192215	106632723	OBFC1	ENSG00000107960	HsaINT0117543	105677963	57.7346	3.89802e-06	0.00169762
rs4075745	5539540	WIPI2	ENSG00000157954	HsaINT0183027	5229819	44.8018	3.9107e-06	0.0017024
rs5942926	109672958	ACSL4	ENSG00000068366	HsaINT0002918	108976632	37.6063	3.93292e-06	0.00170685
rs73049581	54035949	TSEN34	ENSG00000170892	HsaINT0173571	54693789	66.1992	3.93227e-06	0.00170685
rs1228835	30554631	PUM1	ENSG00000134644	HsaEX0051276	31538838	6.47429	3.94374e-06	0.00170931
rs11817169	65356309	REEP3	ENSG00000165476	HsaINT0139163	65281123	46.3871	3.94921e-06	0.00171093
rs28516503	4995916	LYAR	ENSG00000145220	HsaINT0097853	4291896	-50.4385	3.97078e-06	0.00171878
rs971058	120085940	PHGDH	ENSG00000092621	HsaINT0124124	120202421	-36.4847	3.9871e-06	0.00172435
rs35367528	86157765	COX4NB	ENSG00000131148	HsaINT0040383	85833148	37.2709	4.01611e-06	0.00173463
rs1414103	4187513	C6orf145	ENSG00000168994	HsaALTD0001039-2/2	3752260	-7.36719	4.02362e-06	0.00173712
rs2058986	5861636	WIPI2	ENSG00000157954	HsaALTA0009545-2/2	5229819	-21.8251	4.02943e-06	0.00173888
rs17451455	151888271	G3BP1	ENSG00000145907	HsaINT0066896	151150606	39.3032	4.04379e-06	0.00174357
rs7170774	65588361	DPP8	ENSG00000074603	HsaINT0051851	65810042	50.5902	4.05531e-06	0.00174777
rs359459	173312196	CPEB4	ENSG00000113742	HsaINT0040643	173315283	38.645	4.10051e-06	0.00176496
rs11612438	3382178	TSPAN9	ENSG00000011105	HsaEX0067686	3186521	57.005	4.14544e-06	0.00178023
rs13386094	220573591	ATG9A	ENSG00000198925	HsaINT0014116	220094439	65.7727	4.14897e-06	0.00178043
rs844257	97723553	ST3GAL6	ENSG00000064225	HsaINT0159804	98451080	-28.2617	4.15584e-06	0.00178261
rs12728734	54390466	MAGOH	ENSG00000162385	HsaEX6031015	53704282	-5.9143	4.17339e-06	0.0017886
rs28706870	88856880	HERC6	ENSG00000138642	HsaEX0029808	89299891	-17.975	4.19113e-06	0.00179543
rs28523607	41474325	C15orf57	ENSG00000128891	HsaEX6073853	40857256	-23.0954	4.19529e-06	0.00179644
rs4746201	65322381	REEP3	ENSG00000165476	HsaINT0139163	65281123	85.6321	4.19866e-06	0.00179711
rs10140738	63783455	SYNE2	ENSG00000054654	HsaINT0162736	64319683	55.0433	4.20444e-06	0.00179881
rs3924186	32883556	INO80C	ENSG00000153391	HsaEX0031688	33077955	-10.6934	4.20896e-06	0.00179957
rs11077300	8483304	USP7	ENSG00000187555	HsaINT0179380	9058371	37.4703	4.20984e-06	0.00179957
rs111287830	8414149	ELAVL1	ENSG00000066044	HsaINT0055476	8070529	65.2925	4.22076e-06	0.00180269
rs189999914	42311442	MRPL32	ENSG00000106591	HsaEX0040119	42971799	93.7322	4.22918e-06	0.00180474
rs7807693	42323954	MRPL32	ENSG00000106591	HsaEX0040119	42971799	93.7322	4.22918e-06	0.00180474
rs67910194	124319935	KALRN	ENSG00000160145	HsaALTA0004436-2/2	123798870	53.4747	4.23856e-06	0.00180797
rs72797516	55362653	CCDC88A	ENSG00000115355	HsaINT0030051	55647057	88.456	4.24152e-06	0.00180846
rs141862904	42225320	MRPL32	ENSG00000106591	HsaEX0040119	42971799	93.5823	4.25523e-06	0.00181275
rs6758091	170535683	METTL5	ENSG00000138382	HsaINT0102221	170681441	-51.6551	4.27314e-06	0.0018196
rs34214627	229796829	GALNT2	ENSG00000143641	HsaEX6037256	230193536	-47.8679	4.30843e-06	0.00183228
rs5906316	46909410	CDK16	ENSG00000102225	HsaALTD0001324-2/2	47077259	-20.4734	4.31063e-06	0.00183243
rs75501442	33519493	C6orf125	ENSG00000137288	HsaINT0024538	33679504	47.4113	4.32305e-06	0.00183692
rs4499331	48791228	MBD1	ENSG00000141644	HsaEX6038927	47808144	-3.76625	4.32743e-06	0.001838
rs6660604	30653853	PUM1	ENSG00000134644	HsaEX0051276	31538838	-6.4093	4.34298e-06	0.00184382
rs7184464	27285813	NSMCE1	ENSG00000169189	HsaEX6042948	27280115	-5.81904	4.34795e-06	0.00184514
rs10069435	178376225	CLK4	ENSG00000113240	HsaINT0036459	178057616	64.3244	4.38873e-06	0.00186086
rs10985485	124783106	RC3H2	ENSG00000056586	HsaEX0052844	125667562	-19.3836	4.39711e-06	0.00186362
rs56127513	177481610	RMND5B	ENSG00000145916	HsaALTD0005423-1/2	177557997	-48.0412	4.39968e-06	0.00186392
rs2082831	11686872	ROCK2	ENSG00000134318	HsaINT0142134	11488456	-49.6883	4.40304e-06	0.00186454
rs3131644	40389420	ZMPSTE24	ENSG00000084073	HsaEX0072870	40723779	-21.3704	4.41181e-06	0.00186747
rs2622411	63870499	GPR137	ENSG00000173264	HsaALTA0003758-2/2	64037534	89.6301	4.45893e-06	0.00188261
rs73085285	34615946	BRIX1	ENSG00000113460	HsaEX6097668	34915481	-14.8213	4.45834e-06	0.00188261
rs1445562	81827893	TPD52	ENSG00000076554	HsaALTA0008904-1/2	81143467	-31.8725	4.47142e-06	0.00188588
rs76389578	229999879	GALNT2	ENSG00000143641	HsaEX6037256	230193536	-47.8485	4.47237e-06	0.00188588
rs10025489	113934425	LARP7	ENSG00000174720	HsaINT0090726	113558120	-52.8052	4.47996e-06	0.00188669
rs141749177	40854212	RPL14	ENSG00000188846	HsaALTD0005517-1/2	40498783	-57.5268	4.53072e-06	0.00190565
rs56192037	46296122	SACM1L	ENSG00000211456	HsaINT0144616	45730548	85.2216	4.55747e-06	0.00191286
rs3821410	125209635	SNX4	ENSG00000114520	HsaINT0156447	125239041	41.1844	4.55579e-06	0.00191286
rs7576063	184061397	NCKAP1	ENSG00000061676	HsaINT0111080	183903586	-55.4117	4.57052e-06	0.00191753
rs10462459	86804337	CCNH	ENSG00000134480	HsaINT0030462	86708836	31.4899	4.60073e-06	0.00192452
rs17568408	73255808	MIF4GD	ENSG00000125457	HsaINT0103014	73267303	49.2853	4.60458e-06	0.00192533
rs78514332	48462835	XYLT2	ENSG00000015532	HsaEX6023498	48423453	-4.41296	4.61628e-06	0.00192941
rs75193480	151838359	G3BP1	ENSG00000145907	HsaINT0066896	151150606	53.8473	4.62221e-06	0.00193095
rs2584933	24675496	C2orf79	ENSG00000184924	HsaINT0023604	25016251	-56.9672	4.64469e-06	0.00193721
rs9608429	26316016	TFIP11	ENSG00000100109	HsaINT0166196	26908471	-62.9838	4.67053e-06	0.00194473
rs11672607	14796710	PKN1	ENSG00000123143	HsaEX6093477	14544169	-6.24242	4.67709e-06	0.00194665
rs41309641	229729769	GALNT2	ENSG00000143641	HsaEX6037256	230193536	-47.8581	4.68469e-06	0.001949
rs17188772	103757556	UBR5	ENSG00000104517	HsaINT0176996	103425069	64.5972	4.68837e-06	0.00194971
rs6662380	120072849	PHGDH	ENSG00000092621	HsaINT0124124	120202421	-31.1658	4.71895e-06	0.00195998
rs80019930	35674184	ATPBD4	ENSG00000134146	HsaEX0007165	35838394	-5.68081	4.73578e-06	0.00196376
rs73864918	138791658	COPB2	ENSG00000184432	HsaINT0040017	139108574	48.5683	4.73498e-06	0.00196376
rs10739812	98907863	HSD17B3	ENSG00000130948	HsaINT0077670	99064434	-31.9844	4.74293e-06	0.00196583
rs2561152	124044346	KIAA1109	ENSG00000138688	HsaINT0086467	123073488	-31.6637	4.7452e-06	0.00196596
rs2772384	33454415	C6orf125	ENSG00000137288	HsaINT0024538	33679504	-43.6973	4.74736e-06	0.00196603
rs4271428	52560065	C12orf44	ENSG00000123395	HsaEX6066606	52463030	26.0651	4.76734e-06	0.00197349
rs34536243	3574736	STIM1	ENSG00000167323	HsaINT0160671	3875757	49.518	4.7698e-06	0.00197368
rs1604377	143086952	SLC9A9	ENSG00000181804	HsaINT0154289	143567373	-78.6367	4.80364e-06	0.00198439
rs1292031	57992410	CLTC	ENSG00000141367	HsaINT0036731	57697219	-51.9823	4.81905e-06	0.00198993
rs13337545	86346641	COX4NB	ENSG00000131148	HsaINT0040383	85833148	33.9841	4.8638e-06	0.00200591
rs1548229	19905747	E2F3	ENSG00000112242	HsaINT0053526	20402137	-40.4459	4.88338e-06	0.00201065
rs2859025	41318061	USP9X	ENSG00000124486	HsaALTA0009359-1/2	40944888	21.4326	4.90622e-06	0.00201922
rs34356342	8548738	ELAVL1	ENSG00000066044	HsaEX0022092	8070529	-14.1639	4.91406e-06	0.00202161
rs13090994	97905037	ST3GAL6	ENSG00000064225	HsaINT0159804	98451080	44.0302	4.94439e-06	0.00203241
rs58891843	54290918	IRX3	ENSG00000177508	HsaINT0082108	54320675	47.3692	4.95459e-06	0.00203577
rs11786030	141630172	EIF2C2	ENSG00000123908	HsaEX6082596	141645718	-1.84491	4.9642e-06	0.00203719
rs10125921	124790563	RC3H2	ENSG00000056586	HsaEX0052844	125667562	-19.2384	4.99648e-06	0.00204875
rs78920505	124782518	RC3H2	ENSG00000056586	HsaEX0052844	125667562	-19.2384	4.99648e-06	0.00204875
rs116058573	55092614	CGRRF1	ENSG00000100532	HsaALTA0001828-1/2	54976530	96.0525	5.00765e-06	0.0020508
rs9945344	48668606	MBD1	ENSG00000141644	HsaEX6038927	47808144	-3.72817	5.02106e-06	0.00205373
rs2306576	72170686	PARP6	ENSG00000137817	HsaINT0120529	72565340	37.4295	5.02193e-06	0.00205373
rs11028375	3618511	STIM1	ENSG00000167323	HsaINT0160672	3875757	44.5587	5.01985e-06	0.00205373
rs4790212	4554767	PSMB6	ENSG00000142507	HsaINT0133395	4699439	-30.4944	5.05656e-06	0.00206573
rs117732656	21550803	XRN2	ENSG00000088930	HsaINT0183979	21283942	94.3919	5.05974e-06	0.00206618
rs735984	43264321	ACCSL	ENSG00000205126	HsaEX6001613	44069531	-1.84074	5.08879e-06	0.00207494
rs17635115	52817247	TOM1L1	ENSG00000141198	HsaALTA0008874-1/2	52976748	41.2303	5.10047e-06	0.00207709
rs7935065	43201737	ACCSL	ENSG00000205126	HsaEX6001613	44069531	1.86199	5.09857e-06	0.00207709
rs10736981	3946730	PFKP	ENSG00000067057	HsaINT0123432	3109712	27.9452	5.10503e-06	0.00207709
rs5950285	20703696	RPS6KA3	ENSG00000177189	HsaINT0143056	20285523	27.9314	5.10331e-06	0.00207709
rs9829743	97819183	ST3GAL6	ENSG00000064225	HsaINT0159804	98451080	-48.7019	5.10525e-06	0.00207709
rs55931860	43500142	ACCSL	ENSG00000205126	HsaEX6001613	44069531	-1.83826	5.13365e-06	0.00208616
rs208008	46230838	SCRN2	ENSG00000141295	HsaEX6023334	45918699	9.67208	5.13037e-06	0.00208616
rs56373110	229676617	GALNT2	ENSG00000143641	HsaEX6037256	230193536	-48.2769	5.13382e-06	0.00208616
rs34759860	177973564	RALGPS2	ENSG00000116191	HsaINT0137048	178694300	22.4657	5.14257e-06	0.00208801
rs7762864	88236213	RARS2	ENSG00000146282	HsaINT0137571	88299735	45.2169	5.15144e-06	0.00209075
rs148206500	21977046	XRN2	ENSG00000088930	HsaINT0183979	21283942	94.9215	5.15351e-06	0.00209075
rs72833470	45950721	SCRN2	ENSG00000141295	HsaEX6023334	45918699	8.94005	5.17653e-06	0.00209838
rs7057810	46265633	CDK16	ENSG00000102225	HsaALTD0001324-2/2	47077259	-20.2453	5.18813e-06	0.00210201
rs11074849	27274910	NSMCE1	ENSG00000169189	HsaEX6042948	27280115	-5.7045	5.19342e-06	0.00210201
rs1971038	10986671	TMED1	ENSG00000099203	HsaEX6092942	10946983	-2.45881	5.19121e-06	0.00210201
rs12482922	46246982	PFKL	ENSG00000141959	HsaEX0046744	45719934	61.6705	5.23205e-06	0.00211657
rs1177389	120333728	PHGDH	ENSG00000092621	HsaINT0124124	120202421	55.5828	5.27619e-06	0.00212924
rs4798812	9420504	RALBP1	ENSG00000017797	HsaINT0136879	9475007	54.4906	5.30576e-06	0.00213761
rs7103973	33949342	CAPRIN1	ENSG00000135387	HsaINT0027587	34073230	-63.4592	5.33706e-06	0.00214771
rs12148833	41502615	C15orf57	ENSG00000128891	HsaEX6073853	40857256	-15.3622	5.35194e-06	0.0021525
rs74069442	39589999	MACF1	ENSG00000127603	HsaINT0098151	39546988	77.6346	5.35329e-06	0.0021525
rs182492296	22169076	XRN2	ENSG00000088930	HsaINT0183979	21283942	94.0401	5.39717e-06	0.00216839
rs6132453	21642394	XRN2	ENSG00000088930	HsaINT0183979	21283942	94.0401	5.39717e-06	0.00216839
rs503554	3358206	TSPAN9	ENSG00000011105	HsaEX0067686	3186521	-56.5722	5.39991e-06	0.00216862
rs606983	65649637	DPP8	ENSG00000074603	HsaINT0051858	65810042	52.8777	5.4048e-06	0.00216971
rs5747323	18163539	DGCR2	ENSG00000070413	HsaINT0047148	19109967	59.4238	5.41421e-06	0.00217091
rs2577973	15228049	ANKH	ENSG00000154122	HsaEX0004210	14871887	1.69927	5.42988e-06	0.00217545
rs4318590	97840026	ST3GAL6	ENSG00000064225	HsaINT0159804	98451080	34.259	5.43843e-06	0.00217619
rs2240176	31321948	SMTN	ENSG00000183963	HsaEX0060532	31460091	19.493	5.45579e-06	0.00218138
rs4998552	19025194	INTS10	ENSG00000104613	HsaINT0081210	19674651	68.0113	5.46932e-06	0.00218504
rs111576189	104538666	C14orf153	ENSG00000126214	HsaALTA0001073-1/2	104028233	-35.0077	5.478e-06	0.00218587
rs34717054	242547104	ING5	ENSG00000168395	HsaINT0080797	242641450	79.8451	5.47784e-06	0.00218587
rs145170914	22165481	XRN2	ENSG00000088930	HsaINT0183979	21283942	93.9847	5.49128e-06	0.00218854
rs149814902	21836758	XRN2	ENSG00000088930	HsaINT0183979	21283942	93.9847	5.49128e-06	0.00218854
rs2294719	171751051	C1orf9	ENSG00000094975	HsaINT0022631	172501489	23.2378	5.51717e-06	0.00219622
rs11836108	133391022	CHFR	ENSG00000072609	HsaEX0015165	133485772	-25.6125	5.54576e-06	0.00220672
rs12934445	24599458	RBBP6	ENSG00000122257	HsaINT0138114	24549014	61.2377	5.57579e-06	0.00221513
rs12272023	43114926	ACCSL	ENSG00000205126	HsaEX6001613	44069531	1.80653	5.58423e-06	0.0022176
rs4315360	46458174	DNAJA2	ENSG00000069345	HsaEX0020233	47007699	12.3492	5.60017e-06	0.00222125
rs112661112	183900544	EIF2B5	ENSG00000145191	HsaINT0054926	183852826	-24.8749	5.59795e-06	0.00222125
rs12607428	77679534	NFATC1	ENSG00000131196	HsaINT0113000	77155772	24.0447	5.62042e-06	0.00222487
rs12999970	112446831	ZC3H6	ENSG00000188177	HsaINT0184832	113033171	73.9477	5.65534e-06	0.00223691
rs6625803	70804886	HDAC8	ENSG00000147099	HsaEX0029449	71792953	-37.1103	5.72202e-06	0.0022588
rs9937446	18850905	C16orf62	ENSG00000103544	HsaEX0009670	19566562	-35.1293	5.72436e-06	0.00225883
rs4894374	138732108	COPB2	ENSG00000184432	HsaINT0040024	139108574	59.0684	5.74683e-06	0.0022659
rs4267859	148565343	SH3TC2	ENSG00000169247	HsaINT0149467	148442726	-30.5339	5.75928e-06	0.00226991
rs72484053	242604075	ING5	ENSG00000168395	HsaALTD0003262-1/2	242641450	-9.54351	5.76385e-06	0.00227081
rs4899305	70048537	DCAF5	ENSG00000139990	HsaINT0045257	69619867	-22.6568	5.77386e-06	0.00227385
rs72972292	77807211	NFATC1	ENSG00000131196	HsaINT0113000	77155772	25.7481	5.82187e-06	0.00228824
rs7015229	124077305	DERL1	ENSG00000136986	HsaEX0019294	124054663	-5.09717	5.8307e-06	0.002289
rs4401153	5774624	SAFB	ENSG00000160633	HsaINT0144662	5623150	-29.5531	5.84563e-06	0.00229395
rs12945006	53548365	TOM1L1	ENSG00000141198	HsaALTA0008874-1/2	52976748	27.1013	5.84909e-06	0.00229418
rs4785586	89772416	TCF25	ENSG00000141002	HsaALTD0006427-2/2	89940000	-5.03298	5.85313e-06	0.00229418
rs4785705	89772414	TCF25	ENSG00000141002	HsaALTD0006427-2/2	89940000	-5.03298	5.85313e-06	0.00229418
rs7926234	94323376	C11orf54	ENSG00000182919	HsaEX0009011	93474757	-18.6024	5.85798e-06	0.00229428
rs10417703	5776063	SAFB	ENSG00000160633	HsaINT0144655	5623150	43.8365	5.90648e-06	0.00230873
rs554146	7962429	ELAVL1	ENSG00000066044	HsaINT0055476	8070529	-42.6207	5.91786e-06	0.00231136
rs201914610	46455274	DNAJA2	ENSG00000069345	HsaINT0050157	47007699	-37.9888	5.92254e-06	0.00231228
rs369253578	24478709	C2orf84	ENSG00000219626	HsaEX0010797	24299396	86.2733	5.97237e-06	0.00232626
rs7241781	9488704	RALBP1	ENSG00000017797	HsaINT0136879	9475007	21.7134	5.96566e-06	0.00232626
rs351582	16052842	ZDHHC2	ENSG00000104219	HsaINT0185207	17013538	54.8045	5.96928e-06	0.00232626
rs11013557	23821996	MSRB2	ENSG00000148450	HsaINT0105682	23384435	41.8738	6.01094e-06	0.00233854
rs148302684	46455285	DNAJA2	ENSG00000069345	HsaINT0050157	47007699	-34.8436	6.01917e-06	0.00234083
rs72908446	88503007	ORC3L	ENSG00000135336	HsaEX6048472	88299839	-19.4822	6.03741e-06	0.002347
rs17828874	63516266	RAB8B	ENSG00000166128	HsaEX0051737	63481668	-17.4682	6.07835e-06	0.00235832
rs12515782	149519421	NDST1	ENSG00000070614	HsaINT0111816	149865381	33.877	6.07778e-06	0.00235832
rs2130038	56450824	TMEM165	ENSG00000134851	HsaINT0168656	56262124	-46.5583	6.11869e-06	0.00237027
rs11906283	47684868	CSE1L	ENSG00000124207	HsaINT0041959	47662838	49.5857	6.18259e-06	0.00239131
rs8008691	22724332	MRPL52	ENSG00000172590	HsaEX0040160	23299088	-42.3972	6.18608e-06	0.00239173
rs72767707	124783665	RC3H2	ENSG00000056586	HsaEX0052844	125667562	-19.3274	6.21275e-06	0.0024011
rs202077231	57597059	RAB22A	ENSG00000124209	HsaINT0136018	56884752	78.3635	6.28188e-06	0.00242406
rs4817795	37702279	PIGP	ENSG00000185808	HsaEX0047451	38445470	-10.4035	6.31981e-06	0.00243398
rs7194602	26827815	NSMCE1	ENSG00000169189	HsaEX6042948	27280115	-5.40365	6.33816e-06	0.00243889
rs113690488	15409184	ANKH	ENSG00000154122	HsaEX6097463	14871887	-0.722884	6.3379e-06	0.00243889
rs8099245	32894541	INO80C	ENSG00000153391	HsaINT0080852	33077955	-84.5074	6.33993e-06	0.00243889
rs11636818	86130356	AKAP13	ENSG00000170776	HsaINT0006256	85777817	36.1598	6.43289e-06	0.00247084
rs12611379	8777659	ELAVL1	ENSG00000066044	HsaINT0055476	8070529	37.6589	6.43276e-06	0.00247084
rs6560651	139825144	CLIC3	ENSG00000169583	HsaINT0036320	139891255	-29.6027	6.47192e-06	0.00248391
rs112478641	46466555	DNAJA2	ENSG00000069345	HsaEX0020233	47007699	17.146	6.47992e-06	0.00248603
rs6668763	120085845	PHGDH	ENSG00000092621	HsaINT0124124	120202421	-34.8269	6.49035e-06	0.00248907
rs2185631	43408005	PTK7	ENSG00000112655	HsaEX6047318	43044006	17.4965	6.49336e-06	0.00248926
rs2918318	8755515	ELAVL1	ENSG00000066044	HsaINT0055476	8070529	55.3698	6.5216e-06	0.00249816
rs71137789	27311476	NSMCE1	ENSG00000169189	HsaEX6042948	27280115	-5.7416	6.53626e-06	0.00250282
rs11049385	28320492	CCDC91	ENSG00000123106	HsaINT0030165	28286182	28.1694	6.54096e-06	0.00250366
rs11780331	82043899	CHMP4C	ENSG00000164695	HsaEX6081296	82644669	-7.36396	6.55831e-06	0.0025083
rs1565423	106502005	OBFC1	ENSG00000107960	HsaINT0117543	105677963	35.8118	6.57461e-06	0.00250986
rs74965151	249209648	ZNF672	ENSG00000171161	HsaINT0188067	249132409	48.4509	6.5702e-06	0.00250986
rs112601720	9535940	ITGB1BP1	ENSG00000119185	HsaALTA0004398-1/2	9563676	29.9088	6.57895e-06	0.00251047
rs143038417	43275407	HEXIM2	ENSG00000168517	HsaINT0075816	43238271	85.0182	6.58211e-06	0.00251072
rs7263655	45713931	ELMO2	ENSG00000062598	HsaINT0055616	45061704	60.697	6.58605e-06	0.00251094
rs2628311	53251695	TOM1L1	ENSG00000141198	HsaALTA0008874-1/2	52976748	-27.1215	6.63683e-06	0.00252771
rs36080086	48611975	MBD1	ENSG00000141644	HsaEX6038927	47808144	-3.70959	6.63616e-06	0.00252771
rs34344658	8495111	ELAVL1	ENSG00000066044	HsaINT0055476	8070529	63.904	6.64456e-06	0.00252873
rs34350946	8495115	ELAVL1	ENSG00000066044	HsaINT0055476	8070529	63.904	6.64456e-06	0.00252873
rs77972916	43762112	PPM1B	ENSG00000138032	HsaEX0049482	44395108	32.9834	6.67409e-06	0.00253802
rs778805	5832209	SAFB	ENSG00000160633	HsaINT0144662	5623150	27.8218	6.68223e-06	0.00254015
rs2946662	65313279	DPP8	ENSG00000074603	HsaINT0051850	65810042	-56.4263	6.69317e-06	0.00254237
rs2820987	47831775	TAL1	ENSG00000162367	HsaEX0063537	47697892	-11.9254	6.71715e-06	0.00254856
rs2919358	65369395	DPP8	ENSG00000074603	HsaEX0020867	65810042	-10.9615	6.75079e-06	0.00255645
rs6011097	62398825	C20orf11	ENSG00000101193	HsaALTD0000924-1/2	61569471	-2.44719	6.79636e-06	0.00257175
rs77746429	113459024	LARP7	ENSG00000174720	HsaINT0090726	113558120	89.4918	6.79521e-06	0.00257175
rs11037384	43273475	ACCSL	ENSG00000205126	HsaEX6001613	44069531	-1.81285	6.82248e-06	0.00257869
rs17706010	27166466	NSMCE1	ENSG00000169189	HsaEX6042948	27280115	5.7176	6.82085e-06	0.00257869
rs11125730	24864001	C2orf79	ENSG00000184924	HsaINT0023604	25016251	-30.004	6.82601e-06	0.00257905
rs55637777	43426873	ACCSL	ENSG00000205126	HsaEX6001613	44069531	-1.81328	6.8433e-06	0.00258433
rs12971603	10600923	DNM2	ENSG00000079805	HsaINT0050687	10824143	52.8788	6.86296e-06	0.0025881
rs5753321	31193821	SMTN	ENSG00000183963	HsaEX0060529	31460091	-1.96303	6.8746e-06	0.00258856
rs12646059	140668096	MGST2	ENSG00000085871	HsaINT0102726	140586922	73.312	6.87375e-06	0.00258856
rs9955086	48798516	MBD1	ENSG00000141644	HsaEX6038927	47808144	-3.7089	6.89082e-06	0.00259213
rs11981122	5910163	WIPI2	ENSG00000157954	HsaINT0183027	5229819	58.4565	6.89188e-06	0.00259213
rs6853702	113736980	LARP7	ENSG00000174720	HsaINT0090729	113558120	49.4175	6.89771e-06	0.00259334
rs6684458	226708690	TMEM63A	ENSG00000196187	HsaINT0169272	226070069	-28.7792	6.96949e-06	0.00261638
rs9396499	14490456	JARID2	ENSG00000008083	HsaINT0083722	15245734	29.1902	7.01389e-06	0.00262908
rs2110089	7887972	CLEC4A	ENSG00000111729	HsaEX0015624	8276228	-79.2865	7.05203e-06	0.00264238
rs28535021	18840099	C16orf62	ENSG00000103544	HsaEX0009670	19566562	-34.6814	7.07341e-06	0.0026494
rs78524681	149453694	ZNF398	ENSG00000197024	HsaINT0187123	148823508	31.3873	7.13955e-06	0.00267116
rs1384035	40598634	PDS5A	ENSG00000121892	HsaINT0122660	39979576	-36.7461	7.15781e-06	0.00267497
rs111979830	46870133	DNAJA2	ENSG00000069345	HsaINT0050157	47007699	90.4362	7.19809e-06	0.00268801
rs10231534	5811370	WIPI2	ENSG00000157954	HsaALTA0009545-2/2	5229819	-24.7248	7.22823e-06	0.00269603
rs276210	106046403	OBFC1	ENSG00000107960	HsaINT0117543	105677963	50.3519	7.23042e-06	0.00269603
rs832031	97727555	ST3GAL6	ENSG00000064225	HsaINT0159804	98451080	-28.0065	7.31839e-06	0.00272373
rs72879290	43633268	PPM1B	ENSG00000138032	HsaEX0049482	44395108	32.2751	7.3588e-06	0.00273673
rs34389865	178558053	CLK4	ENSG00000113240	HsaINT0036468	178057616	39.04	7.38256e-06	0.00274249
rs11823	27080306	NSMCE1	ENSG00000169189	HsaEX6042948	27280115	-5.67745	7.43773e-06	0.0027599
rs5942637	109736294	ACSL4	ENSG00000068366	HsaINT0002918	108976632	51.4226	7.47143e-06	0.00277034
rs9972911	47177747	GNGT2	ENSG00000167083	HsaINT0070208	47287936	-41.9007	7.48562e-06	0.00277457
rs2139892	43579629	HEXIM2	ENSG00000168517	HsaINT0075816	43238271	28.099	7.51384e-06	0.00278295
rs10086579	108647496	EIF3E	ENSG00000104408	HsaINT0055116	109447562	24.7136	7.52351e-06	0.00278527
rs949636	23701100	MSRB2	ENSG00000148450	HsaINT0105682	23384435	55.6196	7.5257e-06	0.00278527
rs7098181	65027143	NRBF2	ENSG00000148572	HsaINT0115739	64893050	31.1771	7.54375e-06	0.00278988
rs7787230	65629099	GUSB	ENSG00000169919	HsaEX0029113	65447301	19.1737	7.57222e-06	0.00279729
rs4720871	1657733	MICALL2	ENSG00000164877	HsaINT0102920	1499138	86.1527	7.5939e-06	0.00280218
rs55975719	24224268	SLC2A11	ENSG00000133460	HsaALTA0007925-1/3	24198890	86.6029	7.62133e-06	0.00280836
rs11248304	124573041	FAM24B	ENSG00000213185	HsaINT0060820	124639157	89.7311	7.62474e-06	0.00280836
rs13237105	46720643	TNS3	ENSG00000136205	HsaINT0170708	47622156	40.3208	7.6156e-06	0.00280836
rs56240307	48043638	RPAP3	ENSG00000005175	HsaINT0142379	48099844	-36.6935	7.6348e-06	0.00281102
rs28622535	97720261	ST3GAL6	ENSG00000064225	HsaINT0159804	98451080	-62.8668	7.64368e-06	0.00281325
rs12611311	8144271	ELAVL1	ENSG00000066044	HsaINT0055476	8070529	-63.1929	7.69359e-06	0.00283057
rs2052279	434578	KDM5A	ENSG00000073614	HsaINT0085163	498620	46.0667	7.73566e-06	0.0028429
rs6880536	34726063	BRIX1	ENSG00000113460	HsaEX6097666	34915481	12.7357	7.7984e-06	0.00286173
rs4720837	1574817	MICALL2	ENSG00000164877	HsaINT0102920	1499138	-43.4009	7.79832e-06	0.00286173
rs13276016	40978302	ANK1	ENSG00000029534	HsaINT0008044	41754280	-48.4828	7.82059e-06	0.00286882
rs78435971	21320008	TMEM11	ENSG00000178307	HsaEX0065380	21117908	41.9838	7.85642e-06	0.00287878
rs901379	177030573	DDX41	ENSG00000183258	HsaINT0046236	176944470	-54.8078	7.9046e-06	0.00289111
rs2031398	88531776	ORC3L	ENSG00000135336	HsaEX6048472	88299839	19.4012	7.93078e-06	0.00289856
rs2892352	6942102	PRKCQ	ENSG00000065675	HsaINT0132032	6622263	69.6133	7.93598e-06	0.00289939
rs17230459	75070975	ANKRD17	ENSG00000132466	HsaINT0008492	74124515	60.5071	7.94323e-06	0.00289942
rs5020811	93725862	CHD2	ENSG00000173575	HsaINT0034477	93425937	46.1317	7.94479e-06	0.00289942
rs12245149	65321147	REEP3	ENSG00000165476	HsaINT0139163	65281123	51.9718	7.94165e-06	0.00289942
rs141311130	47915958	STAU1	ENSG00000124214	HsaINT0160596	47804904	93.2138	7.97743e-06	0.00290707
rs6019712	47875304	STAU1	ENSG00000124214	HsaINT0160596	47804904	93.2138	7.97743e-06	0.00290707
rs12543644	41315921	ANK1	ENSG00000029534	HsaINT0008065	41754280	41.6698	7.99351e-06	0.00290973
rs2535711	18191951	DGCR2	ENSG00000070413	HsaEX6025748	19109967	2.16976	8.01414e-06	0.00291405
rs77940074	55139376	CGRRF1	ENSG00000100532	HsaALTA0001828-1/2	54976530	31.9808	8.08966e-06	0.00293432
rs77139473	120304006	PHGDH	ENSG00000092621	HsaINT0124124	120202421	64.5051	8.14596e-06	0.00294906
rs11602173	43481949	ACCSL	ENSG00000205126	HsaEX6001613	44069531	-1.80378	8.1751e-06	0.00295762
rs11825922	43438016	ACCSL	ENSG00000205126	HsaEX6001613	44069531	-1.80399	8.17911e-06	0.00295783
rs6019604	47653498	CSE1L	ENSG00000124207	HsaINT0041959	47662838	59.5388	8.20387e-06	0.002965
rs57273516	49483074	USP4	ENSG00000114316	HsaINT0179106	49378145	-41.178	8.20489e-06	0.002965
rs3907936	52878810	C12orf44	ENSG00000123395	HsaEX6066606	52463030	-20.83	8.2573e-06	0.00297898
rs7908938	23852159	MSRB2	ENSG00000148450	HsaINT0105682	23384435	59.2832	8.25651e-06	0.00297898
rs62042904	93842771	CHD2	ENSG00000173575	HsaINT0034454	93425937	-64.2475	8.27396e-06	0.00298281
rs2081957	118167525	HSD17B4	ENSG00000133835	HsaINT0077679	118788138	69.5699	8.27515e-06	0.00298281
rs7213896	4562082	PSMB6	ENSG00000142507	HsaINT0133395	4699439	42.9804	8.33142e-06	0.00300092
rs4607841	246373295	SMYD3	ENSG00000185420	HsaEX0060582	246670614	21.0172	8.34674e-06	0.00300297
rs1563561	15305349	ANKH	ENSG00000154122	HsaEX6097463	14871887	0.725338	8.35106e-06	0.00300297
rs2628470	89120822	RPIA	ENSG00000153574	HsaINT0142534	88991162	87.5787	8.37131e-06	0.00300767
rs34095141	14020080	ANKH	ENSG00000154122	HsaEX0004210	14871887	1.49727	8.41135e-06	0.00301876
rs157227	29219755	EPB41	ENSG00000159023	HsaINT0056692	29213603	45.4199	8.41951e-06	0.00301876
rs142910131	64708315	PGM1	ENSG00000079739	HsaINT0123625	64058916	32.2623	8.42037e-06	0.00301876
rs9889559	52983722	TOM1L1	ENSG00000141198	HsaINT0170773	52976748	60.238	8.41721e-06	0.00301876
rs13323371	143687020	SLC9A9	ENSG00000181804	HsaINT0154289	143567373	-33.7026	8.45956e-06	0.00302845
rs977762	15169455	ANKH	ENSG00000154122	HsaEX6097463	14871887	-0.726717	8.50917e-06	0.00304183
rs2319178	49786909	PIM3	ENSG00000198355	HsaEX6027387	50354161	-3.14176	8.52249e-06	0.0030441
rs28551767	41455804	C15orf57	ENSG00000128891	HsaEX0009596	40857256	-33.915	8.53486e-06	0.00304467
rs10828517	23900399	MSRB2	ENSG00000148450	HsaINT0105682	23384435	72.3773	8.53436e-06	0.00304467
rs11866256	26854329	NSMCE1	ENSG00000169189	HsaEX6042948	27280115	5.65952	8.55359e-06	0.00304877
rs37409	15775437	BZW2	ENSG00000136261	HsaINT0019331	16685756	50.8702	8.55919e-06	0.00304877
rs8081273	2222325	PRPF8	ENSG00000174231	HsaINT0132702	1588176	42.8776	8.55384e-06	0.00304877
rs17708843	52838076	TOM1L1	ENSG00000141198	HsaINT0170773	52976748	39.3381	8.63787e-06	0.00307349
rs4787932	27173286	NSMCE1	ENSG00000169189	HsaEX6042948	27280115	5.70289	8.65208e-06	0.00307525
rs35725599	19043284	C16orf62	ENSG00000103544	HsaEX0009670	19566562	-17.3472	8.65877e-06	0.00307543
rs10053003	76136729	WDR41	ENSG00000164253	HsaINT0182115	76916436	45.4392	8.65802e-06	0.00307543
rs16838123	131650094	MRPL3	ENSG00000114686	HsaALTD0004022-1/2	131221827	5.72777	8.6621e-06	0.00307552
rs34249013	138651670	COPB2	ENSG00000184432	HsaINT0040024	139108574	68.7606	8.69047e-06	0.00308133
rs34829168	138651672	COPB2	ENSG00000184432	HsaINT0040024	139108574	68.7606	8.69047e-06	0.00308133
rs11719269	138893426	COPB2	ENSG00000184432	HsaINT0040025	139108574	-38.9853	8.69394e-06	0.00308133
rs58196703	11829100	ROCK2	ENSG00000134318	HsaINT0142139	11488456	65.8777	8.69085e-06	0.00308133
rs209076	26700808	NSMCE1	ENSG00000169189	HsaEX6042948	27280115	-5.58502	8.70266e-06	0.00308332
rs11972231	25402437	MPP6	ENSG00000105926	HsaINT0104788	24612887	42.1387	8.7152e-06	0.00308557
rs9378568	8756518	MUTED	ENSG00000188428	HsaINT0106965	8064647	-24.0796	8.75084e-06	0.00309599
rs9874117	142954044	SLC9A9	ENSG00000181804	HsaINT0154293	143567373	-33.6656	8.76443e-06	0.00309969
rs1616919	87047416	CCNH	ENSG00000134480	HsaINT0030462	86708836	56.0859	8.77147e-06	0.00310108
rs12247204	23701831	MSRB2	ENSG00000148450	HsaINT0105682	23384435	51.6642	8.78543e-06	0.00310491
rs4787216	8504762	USP7	ENSG00000187555	HsaINT0179380	9058371	-32.1142	8.84327e-06	0.00312424
rs7571969	25922765	KIF3C	ENSG00000084731	HsaINT0088054	26205618	-39.3241	8.86554e-06	0.003131
rs390938	11510205	PRKCSH	ENSG00000130175	HsaINT0132041	11546269	83.8334	8.88843e-06	0.00313797
rs368901805	3562682	STIM1	ENSG00000167323	HsaINT0160666	3875757	51.3109	8.92811e-06	0.00314752
rs193441	71820826	MED6	ENSG00000133997	HsaEX0038672	71067384	-5.32856	8.94527e-06	0.00315211
rs4839667	143536212	SLC9A9	ENSG00000181804	HsaINT0154289	143567373	58.4342	8.95064e-06	0.00315211
rs5918109	40958639	USP9X	ENSG00000124486	HsaINT0179451	40944888	-32.5489	8.99461e-06	0.00316535
rs10148206	94235574	GOLGA5	ENSG00000066455	HsaEX0027985	93260576	4.78268	9.01124e-06	0.00316785
rs1863313	113836663	YTHDC2	ENSG00000047188	HsaINT0184341	112849380	65.9836	9.02915e-06	0.00317303
rs11158595	65906369	FUT8	ENSG00000033170	HsaINT0066662	65877310	27.8758	9.03892e-06	0.00317534
rs201005258	65054625	GUSB	ENSG00000169919	HsaEX0029113	65447301	-37.911	9.07748e-06	0.00318439
rs6743581	43616810	PPM1B	ENSG00000138032	HsaEX0049482	44395108	31.7379	9.07343e-06	0.00318439
rs62502656	149998013	FASTK	ENSG00000164896	HsaINT0062138	150777953	41.2184	9.08782e-06	0.00318506
rs3828552	88813659	HERC6	ENSG00000138642	HsaINT0075728	89299891	-44.7951	9.11107e-06	0.00319167
rs581557	124871467	ZNF148	ENSG00000163848	HsaINT0186261	125094198	-51.3259	9.13473e-06	0.00319884
rs7193869	27423501	NSMCE1	ENSG00000169189	HsaEX6042948	27280115	-5.69028	9.15381e-06	0.0032037
rs7197068	86037476	COX4NB	ENSG00000131148	HsaINT0040383	85833148	63.2738	9.15506e-06	0.0032037
rs7140909	22352011	METT11D1	ENSG00000165792	HsaINT0102135	21457929	-39.0375	9.17285e-06	0.0032088
rs28385075	91333714	MAN2A2	ENSG00000196547	HsaALTA0004934-2/2	91445448	-0.354618	9.22082e-06	0.00322445
rs10137279	63907398	SYNE2	ENSG00000054654	HsaINT0162747	64319683	34.6897	9.26263e-06	0.00323339
rs72747389	220287049	IARS2	ENSG00000067704	HsaINT0078601	220267444	52.4379	9.29766e-06	0.00324221
rs12932077	27405074	NSMCE1	ENSG00000169189	HsaEX6042948	27280115	-5.69472	9.34225e-06	0.00325433
rs1384963	22970327	MRPL52	ENSG00000172590	HsaEX0040160	23299088	-36.551	9.37526e-06	0.00326355
rs1604572	131391712	MRPL3	ENSG00000114686	HsaALTD0004022-1/2	131221827	-3.22467	9.38618e-06	0.00326507
rs80166550	98670260	HSD17B3	ENSG00000130948	HsaINT0077670	99064434	70.149	9.38411e-06	0.00326507
rs72845091	88358928	RPIA	ENSG00000153574	HsaINT0142534	88991162	87.2716	9.41948e-06	0.00327436
rs1574017	36881232	U2AF1L4	ENSG00000161265	HsaALTD0006952-2/2	36236336	24.9372	9.43199e-06	0.00327757
rs17105736	125411062	FAM24B	ENSG00000213185	HsaINT0060820	124639157	88.7324	9.444e-06	0.00327831
rs72643843	41198566	ANK1	ENSG00000029534	HsaINT0008044	41754280	46.1842	9.45164e-06	0.00327982
rs141612216	47653623	C21orf57	ENSG00000182362	HsaEX0010559	47706251	-90.9944	9.4976e-06	0.00328889
rs77862656	33669329	SLFN5	ENSG00000166750	HsaINT0154458	33570086	80.2983	9.49606e-06	0.00328889
rs2460161	76640430	SNUPN	ENSG00000169371	HsaINT0156172	75918810	65.7136	9.52447e-06	0.00329705
rs9993534	113533796	LARP7	ENSG00000174720	HsaINT0090726	113558120	86.9934	9.537e-06	0.00329794
rs4854886	131205434	MRPL3	ENSG00000114686	HsaALTD0004022-1/2	131221827	3.02155	9.55757e-06	0.00330391
rs9386809	109832899	CDC40	ENSG00000168438	HsaINT0031615	110501344	51.3073	9.57757e-06	0.00330853
rs5918120	40995820	USP9X	ENSG00000124486	HsaINT0179441	40944888	-62.713	9.60404e-06	0.00331537
rs6018280	45735441	ELMO2	ENSG00000062598	HsaINT0055616	45061704	-37.425	9.61804e-06	0.00331788
rs9770584	5612446	WIPI2	ENSG00000157954	HsaINT0183027	5229819	53.183	9.62037e-06	0.00331788
rs77777363	46491366	DNAJA2	ENSG00000069345	HsaEX0020233	47007699	33.9566	9.62672e-06	0.00331803
rs112306902	46191032	SCRN2	ENSG00000141295	HsaEX6023334	45918699	-9.44995	9.64669e-06	0.00332088
rs72815286	54521291	IRX3	ENSG00000177508	HsaINT0082108	54320675	79.3256	9.6718e-06	0.00332607
rs6756785	24686441	C2orf79	ENSG00000184924	HsaINT0023604	25016251	-23.6516	9.74356e-06	0.00334728
rs8036498	41603276	C15orf57	ENSG00000128891	HsaEX6073853	40857256	-24.1704	9.77275e-06	0.00335384
rs10800243	166499133	POGK	ENSG00000143157	HsaEX0048830	166808681	-53.8026	9.77696e-06	0.00335413
rs35977481	11161766	MAGOHB	ENSG00000111196	HsaINT0098538	10766222	24.9558	9.82809e-06	0.00337051
rs6705883	55031983	CCDC88A	ENSG00000115355	HsaINT0030051	55647057	33.2288	9.83992e-06	0.0033734
rs7224765	2581531	CTNS	ENSG00000040531	HsaEX6020013	3539762	5.34033	9.85373e-06	0.00337465
rs7185886	58196736	CNOT1	ENSG00000125107	HsaEX6044171	58663790	-22.4953	9.8523e-06	0.00337465
rs6586928	20571821	INTS10	ENSG00000104613	HsaINT0081210	19674651	72.3178	9.87444e-06	0.00337826
rs7160198	65633561	FUT8	ENSG00000033170	HsaEX0026620	65877310	23.2567	9.88425e-06	0.00338045
rs797671	93700363	CCDC18	ENSG00000122483	HsaEX0013156	93645476	63.4939	9.90519e-06	0.00338645
rs141305083	97756479	ST3GAL6	ENSG00000064225	HsaINT0159804	98451080	62.4659	9.92473e-06	0.00339197
rs4863510	140684195	MGST2	ENSG00000085871	HsaINT0102726	140586922	37.3898	9.94764e-06	0.00339863
rs1533678	184135437	POLR2H	ENSG00000163882	HsaEX0049069	184079506	11.6888	9.98964e-06	0.00341064
rs7215561	33021016	SLFN5	ENSG00000166750	HsaINT0154458	33570086	80.088	9.99912e-06	0.00341153
rs8076315	75651628	TMC8	ENSG00000167895	HsaINT0168064	76126859	83.2476	1.00137e-05	0.00341534
rs58786370	65583271	DPP8	ENSG00000074603	HsaINT0051858	65810042	74.326	1.00284e-05	0.00341854
rs28365992	50340996	TUSC2	ENSG00000114383	HsaINT0175560	50365682	2.28999	1.00299e-05	0.00341854
rs16909006	82286170	CHMP4C	ENSG00000164695	HsaEX6081296	82644669	-8.03511	1.00397e-05	0.00342069
rs12904731	99310956	MEF2A	ENSG00000068305	HsaEX0038695	100017370	-34.2333	1.00622e-05	0.003426
rs28745031	91328983	MAN2A2	ENSG00000196547	HsaALTA0004934-2/2	91445448	-0.355892	1.012e-05	0.00344193
rs1048515	124514769	DERL1	ENSG00000136986	HsaINT0047036	124054663	-35.7657	1.01271e-05	0.00344193
rs12858942	96175345	DNAJC3	ENSG00000102580	HsaINT0050447	96329411	39.4944	1.01224e-05	0.00344193
rs55871331	35682873	SRC	ENSG00000197122	HsaINT0158745	35973088	40.2389	1.01297e-05	0.00344193
rs2240141	2812890	SRRM2	ENSG00000167978	HsaEX6041902	2802330	7.42465	1.01779e-05	0.00345596
rs306206	85388653	AKAP13	ENSG00000170776	HsaINT0006256	85777817	36.3125	1.04169e-05	0.00352747
rs4913415	68582614	NUP107	ENSG00000111581	HsaINT0116783	69080514	37.7964	1.05487e-05	0.00356483
rs4720835	1574777	MICALL2	ENSG00000164877	HsaINT0102920	1499138	-85.1326	1.05734e-05	0.00357077
rs74916088	69254955	NUP107	ENSG00000111581	HsaINT0116783	69080514	60.9355	1.05728e-05	0.00357077
rs35441384	114049528	LARP7	ENSG00000174720	HsaINT0090726	113558120	-23.8766	1.05922e-05	0.0035759
rs182085809	65632184	FUT8	ENSG00000033170	HsaEX0026620	65877310	-23.1851	1.06093e-05	0.00357801
rs266001	174853570	NOP16	ENSG00000048162	HsaEX0043342	175815976	-26.8174	1.06217e-05	0.00358098
rs8024156	79573404	PSMA4	ENSG00000041357	HsaINT0133332	78832747	40.9994	1.06255e-05	0.00358107
rs2909354	32977764	INO80C	ENSG00000153391	HsaINT0080852	33077955	-55.2603	1.07328e-05	0.00361055
rs6012624	47847587	STAU1	ENSG00000124214	HsaINT0160596	47804904	46.3395	1.07347e-05	0.00361055
rs11192117	106313984	OBFC1	ENSG00000107960	HsaINT0117543	105677963	-37.9283	1.07879e-05	0.00362352
rs546445	93544629	MTF2	ENSG00000143033	HsaINT0105978	93544792	-72.7672	1.0817e-05	0.00363084
rs62453611	5951008	WIPI2	ENSG00000157954	HsaINT0183027	5229819	69.5043	1.08298e-05	0.00363393
rs13099635	3586221	TRNT1	ENSG00000072756	HsaEX0067334	3168600	37.2494	1.08994e-05	0.00365481
rs6542488	119648420	PTPN4	ENSG00000088179	HsaINT0134526	120517207	-41.0552	1.09297e-05	0.00365883
rs2650621	18843040	C16orf62	ENSG00000103544	HsaEX0009670	19566562	-33.5103	1.09536e-05	0.00366188
rs74663707	184371224	POLR2H	ENSG00000163882	HsaEX0049069	184079506	-11.6643	1.09642e-05	0.00366421
rs2014591	45848462	SACM1L	ENSG00000211456	HsaINT0144616	45730548	72.3601	1.09711e-05	0.00366527
rs10092343	41123477	ANK1	ENSG00000029534	HsaINT0008065	41754280	49.5726	1.0986e-05	0.00366778
rs4726325	149960471	FASTK	ENSG00000164896	HsaINT0062142	150777953	-30.3436	1.10307e-05	0.00368148
rs138317007	4522898	PSMB6	ENSG00000142507	HsaINT0133395	4699439	59.4287	1.10714e-05	0.00369258
rs12812331	650011	KDM5A	ENSG00000073614	HsaINT0085163	498620	80.5887	1.10866e-05	0.00369519
rs10934715	125253328	SNX4	ENSG00000114520	HsaINT0156446	125239041	36.9521	1.11182e-05	0.00370325
rs59704495	39808788	BRWD1	ENSG00000185658	HsaEX0008514	40693485	-57.8643	1.11379e-05	0.00370854
rs11078936	38197914	PSMD3	ENSG00000108344	HsaINT0133584	38137050	45.0982	1.11508e-05	0.00371118
rs79882310	5528065	GPCPD1	ENSG00000125772	HsaEX0028156	5591672	41.7107	1.11663e-05	0.00371379
rs7896749	5838141	FBXO18	ENSG00000134452	HsaINT0062796	5931535	37	1.11703e-05	0.00371379
rs2207144	88150816	RARS2	ENSG00000146282	HsaINT0137579	88299735	30.6616	1.11724e-05	0.00371379
rs790010	64603747	XPOT	ENSG00000184575	HsaINT0183838	64798130	38.988	1.12107e-05	0.00372159
rs3013204	124452866	FAM24B	ENSG00000213185	HsaINT0060820	124639157	33.4756	1.12215e-05	0.00372394
rs115355011	41559574	C15orf57	ENSG00000128891	HsaEX0009596	40857256	-47.1911	1.1249e-05	0.00373059
rs10268424	152839153	MLL3	ENSG00000055609	HsaINT0103530	152133090	-31.279	1.12546e-05	0.00373067
rs1417033	7022040	PRKCQ	ENSG00000065675	HsaINT0132032	6622263	80.6677	1.12903e-05	0.00374054
rs406171	76092051	WDR41	ENSG00000164253	HsaINT0182115	76916436	27.7842	1.13223e-05	0.0037474
rs10905049	6910398	PRKCQ	ENSG00000065675	HsaINT0132034	6622263	-88.5387	1.13319e-05	0.00374932
rs4719986	29865769	ZNRF2	ENSG00000180233	HsaINT0188652	30323923	51.9785	1.13422e-05	0.00375149
rs973678	22373200	METT11D1	ENSG00000165792	HsaINT0102135	21457929	74.6019	1.13654e-05	0.00375418
rs56365978	131377965	MRPL3	ENSG00000114686	HsaALTD0004022-1/2	131221827	-6.5063	1.14356e-05	0.00377237
rs2353687	170535670	METTL5	ENSG00000138382	HsaINT0102221	170681441	-64.3517	1.147e-05	0.0037812
rs1794668	41295628	USP9X	ENSG00000124486	HsaINT0179435	40944888	84.8787	1.14925e-05	0.00378738
rs76827804	85642278	AKAP13	ENSG00000170776	HsaINT0006256	85777817	51.243	1.1564e-05	0.0038084
rs12302370	47948377	RPAP3	ENSG00000005175	HsaINT0142379	48099844	40.3574	1.1575e-05	0.0038102
rs137686	39739638	DDX17	ENSG00000100201	HsaINT0046005	38903665	27.9826	1.1608e-05	0.00381912
rs11414663	40895049	PDS5A	ENSG00000121892	HsaINT0122661	39979576	42.9061	1.16761e-05	0.00383516
rs16852274	40502941	PDS5A	ENSG00000121892	HsaINT0122676	39979576	42.0451	1.16912e-05	0.00383633
rs167292	15158935	ANKH	ENSG00000154122	HsaEX0004210	14871887	1.38604	1.17546e-05	0.0038508
rs111685273	138602772	COPB2	ENSG00000184432	HsaINT0040025	139108574	81.1486	1.17945e-05	0.00386133
rs7636858	125176721	SNX4	ENSG00000114520	HsaINT0156447	125239041	-20.488	1.18178e-05	0.00386387
rs3822591	178542241	CLK4	ENSG00000113240	HsaINT0036459	178057616	86.9938	1.19094e-05	0.0038849
rs710482	187027900	EIF4A2	ENSG00000156976	HsaEX0022017	186500994	34.1902	1.20041e-05	0.00391194
rs12505482	88730210	HERC6	ENSG00000138642	HsaINT0075728	89299891	45.9572	1.20658e-05	0.00392304
rs56854734	108730171	OSTM1	ENSG00000081087	HsaINT0118863	108487058	82.7001	1.20585e-05	0.00392304
rs62405887	33466112	C6orf125	ENSG00000137288	HsaINT0024538	33679504	63.6615	1.20738e-05	0.00392437
rs118079847	96320129	DNAJC3	ENSG00000102580	HsaINT0050447	96329411	55.1811	1.20818e-05	0.0039257
rs607413	124988783	TBRG1	ENSG00000154144	HsaALTA0008500-1/2	124492732	-62.8152	1.20916e-05	0.00392758
rs11801567	119988784	PHGDH	ENSG00000092621	HsaINT0124124	120202421	83.8224	1.20986e-05	0.00392859
rs6657315	171827283	C1orf9	ENSG00000094975	HsaINT0022631	172501489	-39.6803	1.21178e-05	0.00393352
rs139839022	94899386	PDLIM5	ENSG00000163110	HsaINT0122589	95373037	-56.6396	1.21266e-05	0.00393511
rs17685208	7749972	MUTED	ENSG00000188428	HsaINT0106965	8064647	47.3988	1.21518e-05	0.00393687
rs34926212	7748915	MUTED	ENSG00000188428	HsaINT0106965	8064647	47.3988	1.21518e-05	0.00393687
rs35011499	7748930	MUTED	ENSG00000188428	HsaINT0106965	8064647	47.3988	1.21518e-05	0.00393687
rs35557271	7749585	MUTED	ENSG00000188428	HsaINT0106965	8064647	47.3988	1.21518e-05	0.00393687
rs12980283	11882719	PRKCSH	ENSG00000130175	HsaINT0132041	11546269	-41.7001	1.22048e-05	0.00394891
rs12927614	24906208	LCMT1	ENSG00000205629	HsaINT0090993	25123050	31.7437	1.22144e-05	0.00395073
rs180857413	64967562	GUSB	ENSG00000169919	HsaEX0029113	65447301	-21.527	1.22187e-05	0.00395083
rs12942535	21389277	TMEM11	ENSG00000178307	HsaEX0065380	21117908	-26.313	1.22568e-05	0.00395462
rs12087284	172511969	C1orf9	ENSG00000094975	HsaINT0022631	172501489	-32.5415	1.22579e-05	0.00395462
rs2005259	3088615	CARS	ENSG00000110619	HsaINT0027808	3078843	-33.256	1.22405e-05	0.00395462
rs71534944	152838918	MLL3	ENSG00000055609	HsaINT0103530	152133090	-31.9871	1.22534e-05	0.00395462
rs34711061	65603671	GUSB	ENSG00000169919	HsaEX0029113	65447301	-21.5686	1.22817e-05	0.00395796
rs2165738	24692809	C2orf79	ENSG00000184924	HsaINT0023604	25016251	29.2834	1.22919e-05	0.00395796
rs59639834	7033923	PRKCQ	ENSG00000065675	HsaINT0132034	6622263	29.4628	1.22934e-05	0.00395796
rs1979605	56418873	TMEM165	ENSG00000134851	HsaINT0168656	56262124	-63.6249	1.22964e-05	0.00395796
rs3823723	42139464	MRPL32	ENSG00000106591	HsaEX0040119	42971799	-40.4329	1.23261e-05	0.00396496
rs11926781	49603289	USP4	ENSG00000114316	HsaEX0069860	49378145	29.8017	1.23374e-05	0.0039673
rs10929773	12029322	ROCK2	ENSG00000134318	HsaINT0142139	11488456	38.1523	1.2374e-05	0.00397778
rs112972423	3649677	TRNT1	ENSG00000072756	HsaEX0067334	3168600	-67.999	1.24971e-05	0.00400959
rs170949	4395749	C6orf145	ENSG00000168994	HsaALTD0001039-2/2	3752260	7.00021	1.25385e-05	0.004019
rs6715894	242687015	ING5	ENSG00000168395	HsaALTD0003262-1/2	242641450	9.11114	1.2535e-05	0.004019
rs11930551	40343410	PDS5A	ENSG00000121892	HsaINT0122661	39979576	30.0693	1.2583e-05	0.00402808
rs7801506	152708110	MLL3	ENSG00000055609	HsaINT0103552	152133090	45.1045	1.26093e-05	0.0040313
rs7552015	226460188	TMEM63A	ENSG00000196187	HsaINT0169272	226070069	-36.9329	1.26221e-05	0.00403411
rs4807815	5822925	SAFB	ENSG00000160633	HsaINT0144662	5623150	37.1738	1.2669e-05	0.0040452
rs547414	124201507	TBRG1	ENSG00000154144	HsaALTA0008500-1/2	124492732	88.0787	1.26999e-05	0.0040528
rs28397096	110978280	CD96	ENSG00000153283	HsaINT0031349	111260926	48.0018	1.2701e-05	0.0040528
rs13299390	98990294	HSD17B3	ENSG00000130948	HsaINT0077670	99064434	42.1393	1.27352e-05	0.00406241
rs216180	2172416	PRPF8	ENSG00000174231	HsaINT0132702	1588176	34.4058	1.27484e-05	0.00406274
rs4618518	19860298	E2F3	ENSG00000112242	HsaINT0053526	20402137	44.3762	1.27754e-05	0.00407004
rs140530301	168629046	NME7	ENSG00000143156	HsaEX0043172	169337205	-34.5568	1.28506e-05	0.00408452
rs56223941	82265694	CHMP4C	ENSG00000164695	HsaEX6081296	82644669	-8.9757	1.28508e-05	0.00408452
rs12443123	49820086	COPS2	ENSG00000166200	HsaINT0040084	49447858	-31.1472	1.28537e-05	0.00408452
rs74808971	124796969	FAM24B	ENSG00000213185	HsaINT0060820	124639157	36.7845	1.2861e-05	0.00408554
rs6527995	20608227	RPS6KA3	ENSG00000177189	HsaINT0143059	20285523	78.8828	1.28675e-05	0.00408589
rs7272564	57339893	RAB22A	ENSG00000124209	HsaINT0136018	56884752	-26.2451	1.29373e-05	0.00410323
rs8084253	52758256	TCF4	ENSG00000196628	HsaINT0164975	53332018	-70.3657	1.29335e-05	0.00410323
rs840824	87044867	CCNH	ENSG00000134480	HsaINT0030462	86708836	39.9231	1.30717e-05	0.00413681
rs55965563	25050829	NIPAL3	ENSG00000001461	HsaINT0113621	24742284	-40.5864	1.30969e-05	0.00414328
rs73310104	21297855	TMEM11	ENSG00000178307	HsaEX0065381	21117908	29.9702	1.31407e-05	0.00415449
rs5970797	23806016	PRDX4	ENSG00000123131	HsaINT0131514	23682379	45.4905	1.31653e-05	0.00415965
rs2072840	46466760	CDK16	ENSG00000102225	HsaALTD0001324-2/2	47077259	-33.8606	1.31847e-05	0.00416239
rs7712142	76160369	WDR41	ENSG00000164253	HsaINT0182115	76916436	22.8207	1.31866e-05	0.00416239
rs61635858	249169102	ZNF672	ENSG00000171161	HsaINT0188067	249132409	46.6547	1.32188e-05	0.00417124
rs6587124	21060208	TMEM11	ENSG00000178307	HsaEX0065381	21117908	-23.3413	1.32275e-05	0.00417133
rs4449360	97854334	ST3GAL6	ENSG00000064225	HsaINT0159804	98451080	-63.5973	1.32248e-05	0.00417133
rs12580592	3283991	TSPAN9	ENSG00000011105	HsaEX0067686	3186521	31.7443	1.32335e-05	0.00417193
rs2807183	41300481	USP9X	ENSG00000124486	HsaINT0179429	40944888	-42.1793	1.32555e-05	0.00417752
rs1930657	2243021	PFKP	ENSG00000067057	HsaINT0123432	3109712	-68.8969	1.32795e-05	0.00418246
rs73003961	146304808	PLOD2	ENSG00000152952	HsaALTD0004854-1/2	145881440	-46.8506	1.33011e-05	0.00418659
rs200588415	79947886	IFI44	ENSG00000137965	HsaINT0078916	79115481	-41.1137	1.33489e-05	0.004199
rs12615863	215561552	ATIC	ENSG00000138363	HsaEX0006676	216176540	16.342	1.33764e-05	0.00420364
rs17086112	56751185	TMEM165	ENSG00000134851	HsaINT0168655	56262124	42.714	1.33878e-05	0.00420511
rs1346202	107795276	PWP1	ENSG00000136045	HsaINT0135412	108079509	-38.1962	1.34399e-05	0.00421561
rs62217941	39811162	BRWD1	ENSG00000185658	HsaINT0018781	40693485	70.9264	1.34857e-05	0.00422733
rs7838046	108811860	EIF3E	ENSG00000104408	HsaINT0055116	109447562	66.626	1.35907e-05	0.00425488
rs9553813	19818263	CDC42BPB	ENSG00000121388	HsaINT0031702	19759362	-51.4034	1.36322e-05	0.00425717
rs4535713	108907814	EIF3E	ENSG00000104408	HsaINT0055116	109447562	-33.083	1.36292e-05	0.00425717
rs77918090	8479407	ELAVL1	ENSG00000066044	HsaINT0055476	8070529	34.6708	1.36214e-05	0.00425717
rs62270199	125239804	SNX4	ENSG00000114520	HsaINT0156446	125239041	47.7443	1.36271e-05	0.00425717
rs11940857	94823029	PDLIM5	ENSG00000163110	HsaINT0122586	95373037	51.8905	1.36503e-05	0.00426052
rs1860711	152626132	MLL3	ENSG00000055609	HsaINT0103530	152133090	39.6452	1.36921e-05	0.00426918
rs13026390	215687075	ATIC	ENSG00000138363	HsaEX0006676	216176540	-8.28528	1.37191e-05	0.00427491
rs1886285	7178995	PRKCQ	ENSG00000065675	HsaINT0132029	6622263	-46.8267	1.37398e-05	0.00428004
rs234628	57485611	RAB22A	ENSG00000124209	HsaINT0136016	56884752	28.6845	1.37444e-05	0.00428012
rs111486936	8585302	ELAVL1	ENSG00000066044	HsaEX0022092	8070529	16.2739	1.37667e-05	0.00428439
rs28709369	56599053	TMEM165	ENSG00000134851	HsaINT0168655	56262124	62.7657	1.38061e-05	0.00429531
rs75580632	43666642	PTK7	ENSG00000112655	HsaEX6047318	43044006	-31.88	1.38104e-05	0.00429532
rs11645910	19728455	C16orf62	ENSG00000103544	HsaEX0009670	19566562	-33.1192	1.38257e-05	0.00429751
rs2123567	130120509	ATP2C1	ENSG00000017260	HsaINT0014887	130569439	75.6962	1.38304e-05	0.00429751
rs55995512	149802425	NDST1	ENSG00000070614	HsaINT0111816	149865381	28.4393	1.38263e-05	0.00429751
rs67466036	63681368	SYNE2	ENSG00000054654	HsaINT0162747	64319683	79.9344	1.3854e-05	0.00430348
rs56952981	40499361	PDS5A	ENSG00000121892	HsaINT0122660	39979576	58.9792	1.38669e-05	0.00430615
rs17500406	98905554	MRPL30	ENSG00000185414	HsaINT0105124	99771461	67.1576	1.3948e-05	0.00432999
rs6125600	47872900	STAU1	ENSG00000124214	HsaINT0160596	47804904	-18.2126	1.39704e-05	0.00433558
rs34973832	65396204	GUSB	ENSG00000169919	HsaEX0029113	65447301	-14.2441	1.40195e-05	0.00434675
rs72936735	108629784	OSTM1	ENSG00000081087	HsaINT0118863	108487058	82.1759	1.40371e-05	0.00434816
rs4665574	23467050	C2orf84	ENSG00000219626	HsaEX0010794	24299396	34.3106	1.40489e-05	0.00435045
rs181921	34679598	BRIX1	ENSG00000113460	HsaEX6097668	34915481	-16.1311	1.41181e-05	0.00436645
rs1541977	40862864	PDS5A	ENSG00000121892	HsaINT0122661	39979576	60.0607	1.41084e-05	0.00436645
rs73725595	149453223	ZNF398	ENSG00000197024	HsaINT0187123	148823508	30.2965	1.4112e-05	0.00436645
rs2957724	72248474	PARP6	ENSG00000137817	HsaINT0120529	72565340	-24.081	1.41452e-05	0.00437347
rs11648392	85882572	COX4NB	ENSG00000131148	HsaINT0040383	85833148	-80.2823	1.41569e-05	0.00437574
rs367838829	85787910	AKAP13	ENSG00000170776	HsaINT0006256	85777817	32.5502	1.41893e-05	0.00438225
rs12276614	34368962	CAPRIN1	ENSG00000135387	HsaINT0027587	34073230	-79.4245	1.42018e-05	0.00438416
rs11884024	208160357	CREB1	ENSG00000118260	HsaINT0041278	208394461	53.074	1.4215e-05	0.00438481
rs13330500	24572200	RBBP6	ENSG00000122257	HsaINT0138114	24549014	46.3782	1.42171e-05	0.00438481
rs2301492	26266939	TFIP11	ENSG00000100109	HsaINT0166196	26908471	59.8723	1.42117e-05	0.00438481
rs2231532	3693120	STIM1	ENSG00000167323	HsaINT0160672	3875757	-94.3827	1.42638e-05	0.00439649
rs73450821	20459726	RPS6KA3	ENSG00000177189	HsaEX6051024	20285523	-3.23868	1.42721e-05	0.00439767
rs12732820	41798773	NFYC	ENSG00000066136	HsaEX0042835	41157320	26.9834	1.42996e-05	0.00440342
rs11112016	79342386	PPP1R12A	ENSG00000058272	HsaINT0130552	80329240	92.5968	1.43292e-05	0.00440981
rs10929581	9552379	ITGB1BP1	ENSG00000119185	HsaALTA0004398-1/2	9563676	41.0254	1.43546e-05	0.00441627
rs1263398	93683659	GOLGA5	ENSG00000066455	HsaEX0027985	93260576	-4.72353	1.43735e-05	0.00442071
rs17023554	119952837	PHGDH	ENSG00000092621	HsaINT0124124	120202421	82.9201	1.44031e-05	0.00442434
rs3760771	5842169	SAFB	ENSG00000160633	HsaINT0144662	5623150	-35.5243	1.44237e-05	0.00442753
rs10117812	128251025	GAPVD1	ENSG00000165219	HsaINT0067719	128024073	44.9397	1.44628e-05	0.00443449
rs75402014	5590392	GPCPD1	ENSG00000125772	HsaEX0028156	5591672	31.9984	1.44805e-05	0.00443855
rs9554156	19951696	CDC42BPB	ENSG00000121388	HsaINT0031702	19759362	47.4463	1.45381e-05	0.00445071
rs732750	107903731	PWP1	ENSG00000136045	HsaINT0135412	108079509	48.9408	1.45348e-05	0.00445071
rs79348460	107903730	PWP1	ENSG00000136045	HsaINT0135412	108079509	48.9408	1.45348e-05	0.00445071
rs376516	4881776	CAMTA2	ENSG00000108509	HsaINT0027224	4890960	-49.0257	1.46475e-05	0.00448145
rs424721	18214208	DGCR2	ENSG00000070413	HsaINT0047148	19109967	-28.0214	1.46461e-05	0.00448145
rs12151343	8789773	ELAVL1	ENSG00000066044	HsaINT0055476	8070529	25.2624	1.46521e-05	0.0044815
rs113371809	109899262	CDC40	ENSG00000168438	HsaEX6048910	110501344	-16.2344	1.46642e-05	0.00448244
rs62002913	35714925	ATPBD4	ENSG00000134146	HsaEX0007165	35838394	-10.9284	1.47275e-05	0.00449764
rs648335	46925236	GNGT2	ENSG00000167083	HsaINT0070208	47287936	36.4993	1.47548e-05	0.00450322
rs583534	94142665	C11orf54	ENSG00000182919	HsaEX0009011	93474757	-9.96777	1.47699e-05	0.00450645
rs1008328	36595436	U2AF1L4	ENSG00000161265	HsaALTD0006952-2/2	36236336	16.6145	1.47914e-05	0.0045116
rs1017553	35491860	ATPBD4	ENSG00000134146	HsaEX0007165	35838394	-10.7782	1.48041e-05	0.00451273
rs3852540	28214684	CCDC91	ENSG00000123106	HsaINT0030165	28286182	-30.1309	1.4803e-05	0.00451273
rs12632326	146537789	PLOD2	ENSG00000152952	HsaALTD0004854-1/2	145881440	-46.4356	1.48987e-05	0.00453185
rs12793371	3034709	CARS	ENSG00000110619	HsaINT0027808	3078843	50.4942	1.49067e-05	0.00453289
rs4672938	220624755	ATG9A	ENSG00000198925	HsaINT0014116	220094439	-45.1314	1.49113e-05	0.00453292
rs113433732	3267619	TSPAN9	ENSG00000011105	HsaEX0067686	3186521	31.527	1.49662e-05	0.00454545
rs4610191	146650887	PLOD2	ENSG00000152952	HsaALTD0004854-1/2	145881440	-46.4219	1.49737e-05	0.00454632
rs6968313	152754117	MLL3	ENSG00000055609	HsaINT0103552	152133090	-48.1956	1.50107e-05	0.00455618
rs9917807	145248296	PLOD2	ENSG00000152952	HsaALTD0004854-1/2	145881440	-46.4131	1.5032e-05	0.00455985
rs3826741	8118950	ELAVL1	ENSG00000066044	HsaINT0055476	8070529	43.5258	1.5059e-05	0.00456387
rs4735037	109074887	EIF3E	ENSG00000104408	HsaINT0055116	109447562	46.4413	1.51117e-05	0.00457705
rs12535647	150249440	FASTK	ENSG00000164896	HsaINT0062138	150777953	44.7089	1.51096e-05	0.00457705
rs73146119	40344127	PDS5A	ENSG00000121892	HsaINT0122661	39979576	66.8669	1.51641e-05	0.00458736
rs75248007	46133854	CDK16	ENSG00000102225	HsaALTD0001324-2/2	47077259	-21.8406	1.52111e-05	0.00460017
rs9866113	131599176	MRPL3	ENSG00000114686	HsaALTD0004022-1/2	131221827	-5.56173	1.5262e-05	0.00461302
rs11208427	64808569	PGM1	ENSG00000079739	HsaINT0123625	64058916	31.3287	1.52629e-05	0.00461302
rs12469996	191912532	STAT4	ENSG00000138378	HsaEX6017517	192016322	-11.4172	1.53094e-05	0.00462286
rs10805596	34460977	BRIX1	ENSG00000113460	HsaEX6097668	34915481	16.128	1.54621e-05	0.00466333
rs7733248	34460994	BRIX1	ENSG00000113460	HsaEX6097668	34915481	-16.128	1.54621e-05	0.00466333
rs11679345	218253198	AAMP	ENSG00000127837	HsaINT0000209	219134980	-55.1882	1.54693e-05	0.00466409
rs2672216	3692024	STIM1	ENSG00000167323	HsaINT0160672	3875757	30.5815	1.5484e-05	0.0046671
rs138876315	178013224	RALGPS2	ENSG00000116191	HsaINT0137048	178694300	93.2739	1.54999e-05	0.00467048
rs2385166	124140198	DERL1	ENSG00000136986	HsaEX0019294	124054663	-4.94293	1.55101e-05	0.00467214
rs2427547	62547097	C20orf11	ENSG00000101193	HsaINT0022692	61569471	51.1744	1.55671e-05	0.00468647
rs6796204	72574866	FOXP1	ENSG00000114861	HsaALTA0003452-1/2	71633140	-91.2534	1.55922e-05	0.00469261
rs2723116	23503050	C2orf84	ENSG00000219626	HsaEX0010797	24299396	28.3413	1.57344e-05	0.00472683
rs55810429	16070862	ZDHHC2	ENSG00000104219	HsaINT0185207	17013538	55.2887	1.58478e-05	0.00475432
rs7636473	143234281	SLC9A9	ENSG00000181804	HsaINT0154289	143567373	53.9152	1.58944e-05	0.0047634
rs67051425	131546747	MRPL3	ENSG00000114686	HsaALTD0004022-1/2	131221827	5.54299	1.59118e-05	0.00476718
rs11599731	64109046	NRBF2	ENSG00000148572	HsaINT0115740	64893050	28.2558	1.6008e-05	0.0047888
rs4683177	46126467	SACM1L	ENSG00000211456	HsaINT0144616	45730548	-36.6934	1.60066e-05	0.0047888
rs2560917	24496677	RBBP6	ENSG00000122257	HsaINT0138114	24549014	-80.763	1.6053e-05	0.00479938
rs6440209	143684524	SLC9A9	ENSG00000181804	HsaINT0154289	143567373	-31.545	1.6165e-05	0.00482707
rs1521584	146581300	PLOD2	ENSG00000152952	HsaALTD0004854-1/2	145881440	-20.7788	1.62427e-05	0.00484591
rs7568123	11812228	ROCK2	ENSG00000134318	HsaINT0142139	11488456	-56.4269	1.63215e-05	0.00486505
rs34356871	15089824	WBP11	ENSG00000084463	HsaINT0181516	14956474	44.8345	1.63465e-05	0.00487103
rs7851278	127102939	GAPVD1	ENSG00000165219	HsaINT0067719	128024073	52.4929	1.63522e-05	0.00487127
rs137861293	35516509	ATPBD4	ENSG00000134146	HsaEX0007165	35838394	-10.7976	1.63572e-05	0.00487131
rs35454468	42315164	MRPL32	ENSG00000106591	HsaEX0040119	42971799	-44.7581	1.64423e-05	0.00489012
rs3907939	52878403	C12orf44	ENSG00000123395	HsaEX6066606	52463030	-21.8147	1.65091e-05	0.00490335
rs70955805	11727393	ROCK2	ENSG00000134318	HsaINT0142139	11488456	-42.1006	1.65759e-05	0.00491877
rs4300969	145238933	PLOD2	ENSG00000152952	HsaALTD0004854-1/2	145881440	-37.8465	1.6616e-05	0.00492453
rs251549	15134733	ANKH	ENSG00000154122	HsaEX6097463	14871887	0.64969	1.662e-05	0.00492453
rs35959088	42224184	MRPL32	ENSG00000106591	HsaINT0105127	42971799	37.2873	1.66111e-05	0.00492453
rs11762523	42342253	MRPL32	ENSG00000106591	HsaEX0040119	42971799	14.5102	1.67683e-05	0.00495814
rs9828857	131599228	MRPL3	ENSG00000114686	HsaALTD0004022-1/2	131221827	-5.52611	1.67924e-05	0.00496031
rs182216014	5319782	PCNA	ENSG00000132646	HsaINT0121352	5107272	95.1954	1.68005e-05	0.00496031
rs3787456	4851901	PCNA	ENSG00000132646	HsaINT0121352	5107272	-95.1954	1.68005e-05	0.00496031
rs71430783	93558453	GOLGA5	ENSG00000066455	HsaEX0027985	93260576	4.11299	1.68277e-05	0.00496685
rs112781563	20244454	RPS6KA3	ENSG00000177189	HsaINT0143056	20285523	68.8404	1.68352e-05	0.00496685
rs77438083	23926056	SS18	ENSG00000141380	HsaEX0061806	23671164	48.8361	1.68528e-05	0.00496754
rs1908995	97906015	ST3GAL6	ENSG00000064225	HsaINT0159804	98451080	31.8713	1.68571e-05	0.00496754
rs11839033	110552212	CARS2	ENSG00000134905	HsaINT0027829	111365950	-37.9755	1.69151e-05	0.00498231
rs1325753	119898532	PHGDH	ENSG00000092621	HsaINT0124124	120202421	27.7374	1.69218e-05	0.00498282
rs7010718	41379698	ANK1	ENSG00000029534	HsaINT0008055	41754280	36.3668	1.6949e-05	0.00498573
rs6967449	149408146	ZNF398	ENSG00000197024	HsaINT0187123	148823508	26.1705	1.69517e-05	0.00498573
rs6010649	62404188	C20orf11	ENSG00000101193	HsaALTD0000924-1/2	61569471	-2.31376	1.6979e-05	0.00499201
rs12636688	40746096	RPL14	ENSG00000188846	HsaALTD0005517-1/2	40498783	-42.4007	1.69951e-05	0.00499407
rs9444513	88237169	RARS2	ENSG00000146282	HsaINT0137584	88299735	25.0716	1.70038e-05	0.00499485
rs9809632	131743489	MRPL3	ENSG00000114686	HsaALTD0004022-1/2	131221827	3.21551	1.70656e-05	0.00501034
rs3803689	89800058	TCF25	ENSG00000141002	HsaALTD0006427-2/2	89940000	-6.22227	1.70953e-05	0.00501609
rs17470684	142956059	SLC9A9	ENSG00000181804	HsaEX0060080	143567373	-23.1282	1.7092e-05	0.00501609
rs12694348	215621548	ATIC	ENSG00000138363	HsaEX0006676	216176540	16.2319	1.71152e-05	0.00501656
rs59637174	5823323	SAFB	ENSG00000160633	HsaINT0144662	5623150	33.5688	1.71421e-05	0.00502243
rs6695596	30981013	PUM1	ENSG00000134644	HsaEX0051276	31538838	-5.24764	1.72585e-05	0.00505059
rs34662054	68908815	PPP6R3	ENSG00000110075	HsaINT0131159	68228186	-38.0316	1.73295e-05	0.005063
rs2967545	36983986	U2AF1L4	ENSG00000161265	HsaALTD0006952-2/2	36236336	-37.4825	1.73761e-05	0.00507009
rs2399380	110979732	CD96	ENSG00000153283	HsaINT0031349	111260926	60.0035	1.73715e-05	0.00507009
rs75757892	7232389	RIOK1	ENSG00000124784	HsaEX6045679	7389729	-30.0103	1.74747e-05	0.00509737
rs11248572	125295076	FAM24B	ENSG00000213185	HsaINT0060820	124639157	61.6231	1.75817e-05	0.00511974
rs183993	95130025	PDLIM5	ENSG00000163110	HsaINT0122586	95373037	37.9494	1.75935e-05	0.00512002
rs280113	94919000	PDLIM5	ENSG00000163110	HsaINT0122589	95373037	-71.2922	1.75986e-05	0.00512002
rs4542795	130461034	PTPN18	ENSG00000072135	HsaEX0050987	131113580	-37.9439	1.76559e-05	0.00513219
rs2219024	130021245	ATP2C1	ENSG00000017260	HsaINT0014870	130569439	-45.869	1.76837e-05	0.00513876
rs489557	29178492	EPB41	ENSG00000159023	HsaINT0056692	29213603	52.0164	1.77932e-05	0.00516756
rs71531218	36194269	GBA2	ENSG00000070610	HsaINT0067999	35749983	58.8316	1.77905e-05	0.00516756
rs2463496	48318328	XYLT2	ENSG00000015532	HsaEX6023498	48423453	1.83869	1.78704e-05	0.00518393
rs112491820	40735860	PDS5A	ENSG00000121892	HsaINT0122660	39979576	58.8861	1.78672e-05	0.00518393
rs35664583	79546165	PSMA4	ENSG00000041357	HsaINT0133332	78832747	38.1665	1.78688e-05	0.00518393
rs75791935	52990641	TOM1L1	ENSG00000141198	HsaALTA0008874-1/2	52976748	47.3339	1.78862e-05	0.00518701
rs113767867	3466359	TRNT1	ENSG00000072756	HsaEX0067334	3168600	-95.8756	1.79437e-05	0.00519309
rs17032389	3544140	TRNT1	ENSG00000072756	HsaEX0067334	3168600	-95.8756	1.79437e-05	0.00519309
rs9854901	3396840	TRNT1	ENSG00000072756	HsaEX0067334	3168600	-95.8756	1.79437e-05	0.00519309
rs11602193	43508156	ACCSL	ENSG00000205126	HsaEX6001613	44069531	-1.64011	1.7933e-05	0.00519309
rs6687922	171650485	C1orf9	ENSG00000094975	HsaINT0022631	172501489	54.7172	1.79406e-05	0.00519309
rs4811847	55999270	RAB22A	ENSG00000124209	HsaINT0136018	56884752	47.7116	1.79243e-05	0.00519309
rs6680564	79300939	IFI44	ENSG00000137965	HsaINT0078916	79115481	48.907	1.79539e-05	0.00519454
rs11049386	28320536	CCDC91	ENSG00000123106	HsaINT0030165	28286182	26.1587	1.80334e-05	0.0052115
rs11049387	28320542	CCDC91	ENSG00000123106	HsaINT0030165	28286182	26.1587	1.80334e-05	0.0052115
rs5827004	8646911	ELAVL1	ENSG00000066044	HsaINT0055476	8070529	-29.6221	1.80657e-05	0.00521627
rs185383847	39566589	MACF1	ENSG00000127603	HsaINT0098151	39546988	84.2721	1.81115e-05	0.00522647
rs2967771	8603895	ELAVL1	ENSG00000066044	HsaEX0022092	8070529	12.0168	1.81283e-05	0.0052298
rs1521585	146581247	PLOD2	ENSG00000152952	HsaALTD0004854-1/2	145881440	-24.127	1.8202e-05	0.00524803
rs11658717	53076986	TOM1L1	ENSG00000141198	HsaINT0170771	52976748	-37.7834	1.82131e-05	0.00524956
rs17805775	65505038	DPP8	ENSG00000074603	HsaINT0051858	65810042	-31.2983	1.82279e-05	0.0052501
rs11952623	76133613	WDR41	ENSG00000164253	HsaINT0182115	76916436	41.8591	1.82849e-05	0.00526225
rs13278796	16205835	ZDHHC2	ENSG00000104219	HsaINT0185207	17013538	83.0737	1.82965e-05	0.00526307
rs9480972	109864573	CDC40	ENSG00000168438	HsaEX6048910	110501344	-16.0718	1.8321e-05	0.00526859
rs11125457	53118326	ERLEC1	ENSG00000068912	HsaINT0057826	54014181	40.4738	1.83335e-05	0.00527067
rs11086276	47645992	CSE1L	ENSG00000124207	HsaINT0041960	47662838	79.5346	1.83713e-05	0.00528002
rs79997104	38933246	MACF1	ENSG00000127603	HsaINT0098151	39546988	65.1329	1.83956e-05	0.00528426
rs348267	47775921	STAU1	ENSG00000124214	HsaINT0160594	47804904	66.8006	1.84001e-05	0.00528426
rs72783885	24542121	RBBP6	ENSG00000122257	HsaINT0138114	24549014	80.5661	1.84264e-05	0.00528973
rs1536908	64775138	PGM1	ENSG00000079739	HsaINT0123625	64058916	-31.0597	1.84904e-05	0.00530353
rs12473267	191019025	MFSD6	ENSG00000151690	HsaINT0102445	191273081	-36.38	1.85205e-05	0.00531063
rs7141812	93659851	GOLGA5	ENSG00000066455	HsaEX0027985	93260576	4.3475	1.85271e-05	0.00531099
rs7102342	43299201	ACCSL	ENSG00000205126	HsaEX6001613	44069531	-1.63531	1.86994e-05	0.00535576
rs144709351	124232909	DERL1	ENSG00000136986	HsaINT0047036	124054663	91.8433	1.8773e-05	0.00537067
rs9959190	56937200	MALT1	ENSG00000172175	HsaINT0098596	56338618	45.333	1.88055e-05	0.00537842
rs113637498	39346250	SEC23A	ENSG00000100934	HsaINT0146762	39578850	39.9746	1.88205e-05	0.00538115
rs1466795	97992569	ST3GAL6	ENSG00000064225	HsaINT0159804	98451080	-29.5619	1.8839e-05	0.0053849
rs10416729	36714048	U2AF1L4	ENSG00000161265	HsaALTD0006952-2/2	36236336	-12.223	1.88641e-05	0.00538936
rs17310895	46148528	CDK16	ENSG00000102225	HsaALTD0001324-2/2	47077259	-28.6302	1.90225e-05	0.00542799
rs60187867	154285844	KIAA0922	ENSG00000121210	HsaINT0086294	154387498	37.3803	1.90472e-05	0.0054333
rs174420	5037204	PCNA	ENSG00000132646	HsaINT0121352	5107272	34.0297	1.9052e-05	0.0054333
rs3857905	108800751	EIF3E	ENSG00000104408	HsaINT0055116	109447562	92.3118	1.90716e-05	0.00543733
rs56060564	7065700	PRKCQ	ENSG00000065675	HsaINT0132029	6622263	61.8737	1.90871e-05	0.00544019
rs6597274	7614407	RIOK1	ENSG00000124784	HsaEX6045679	7389729	-24.2881	1.91412e-05	0.00544937
rs9920269	93697232	CHD2	ENSG00000173575	HsaINT0034454	93425937	-36.3956	1.91927e-05	0.00546226
rs28778965	140562953	MGST2	ENSG00000085871	HsaINT0102726	140586922	52.0355	1.92249e-05	0.00546226
rs1812577	32252515	MTMR10	ENSG00000166912	HsaINT0106177	31283810	35.6327	1.92206e-05	0.00546226
rs149723106	79355853	PPP1R12A	ENSG00000058272	HsaINT0130552	80329240	90.6475	1.92213e-05	0.00546226
rs373728	40494189	BRWD1	ENSG00000185658	HsaEX0008514	40693485	-48.8845	1.92508e-05	0.0054674
rs6064716	57444146	RAB22A	ENSG00000124209	HsaINT0136016	56884752	39.4967	1.9254e-05	0.0054674
rs75904373	108778280	EIF3E	ENSG00000104408	HsaINT0055116	109447562	91.0951	1.92865e-05	0.00547492
rs1577933	22172350	XRN2	ENSG00000088930	HsaINT0183979	21283942	44.8764	1.92914e-05	0.00547492
rs113866957	53566599	TOM1L1	ENSG00000141198	HsaALTA0008874-1/2	52976748	47.1366	1.93443e-05	0.00548564
rs7425197	88460989	RPIA	ENSG00000153574	HsaINT0142534	88991162	-30.5103	1.93411e-05	0.00548564
rs12261978	16425017	FAM188A	ENSG00000148481	HsaEX0024274	15902519	-84.0788	1.93939e-05	0.00549775
rs832036	97740626	ST3GAL6	ENSG00000064225	HsaINT0159804	98451080	-36.2182	1.94391e-05	0.00550742
rs12139864	40583596	ZMPSTE24	ENSG00000084073	HsaINT0185956	40723779	50.2093	1.94819e-05	0.00551482
rs1602584	97794808	ST3GAL6	ENSG00000064225	HsaINT0159803	98451080	-48.2654	1.95037e-05	0.00551786
rs2716611	11958770	ROCK2	ENSG00000134318	HsaINT0142139	11488456	55.2846	1.95278e-05	0.00552154
rs17395064	6769297	PRKCQ	ENSG00000065675	HsaINT0132034	6622263	87.3863	1.95454e-05	0.00552496
rs71060363	40752746	ZMPSTE24	ENSG00000084073	HsaINT0185957	40723779	-40.8888	1.95656e-05	0.00552909
rs201387138	49649644	COPS2	ENSG00000166200	HsaINT0040084	49447858	42.6236	1.95762e-05	0.00553052
rs7222197	53047499	TOM1L1	ENSG00000141198	HsaALTA0008874-1/2	52976748	26.0759	1.95881e-05	0.00553232
rs113034221	72262754	FOXP1	ENSG00000114861	HsaALTA0003452-1/2	71633140	64.8232	1.96157e-05	0.00553697
rs4705672	113836260	YTHDC2	ENSG00000047188	HsaINT0184341	112849380	68.2615	1.9645e-05	0.00554365
rs189601294	145453730	PLOD2	ENSG00000152952	HsaALTD0004854-1/2	145881440	-46.4043	1.98391e-05	0.00558418
rs2587027	146245843	PLOD2	ENSG00000152952	HsaALTD0004854-1/2	145881440	-46.4043	1.98391e-05	0.00558418
rs7612474	145530300	PLOD2	ENSG00000152952	HsaALTD0004854-1/2	145881440	-46.4043	1.98391e-05	0.00558418
rs145321725	114465017	LARP7	ENSG00000174720	HsaINT0090726	113558120	45.9835	1.98904e-05	0.00559387
rs4367853	23571551	MSRB2	ENSG00000148450	HsaINT0105682	23384435	-69.818	1.99091e-05	0.00559599
rs9293692	75953913	WDR41	ENSG00000164253	HsaINT0182115	76916436	61.4273	1.99041e-05	0.00559599
rs201003661	124399012	FAM24B	ENSG00000213185	HsaINT0060820	124639157	-31.4219	1.99577e-05	0.00560648
rs3989664	47922133	RPAP3	ENSG00000005175	HsaINT0142382	48099844	-83.2107	1.99701e-05	0.00560757
rs4789504	75835645	TMC8	ENSG00000167895	HsaINT0168064	76126859	81.4585	1.99729e-05	0.00560757
rs4006522	124457857	DERL1	ENSG00000136986	HsaEX0019294	124054663	-4.33005	1.99961e-05	0.0056125
rs6966944	15829073	BZW2	ENSG00000136261	HsaINT0019331	16685756	-35.1609	2.00207e-05	0.00561784
rs10808633	91898543	NBN	ENSG00000104320	HsaEX0041867	91015456	9.13786	2.00425e-05	0.00562193
rs4758466	3093645	CARS	ENSG00000110619	HsaINT0027808	3078843	-47.14	2.00789e-05	0.00562941
rs2093877	3980114	C6orf145	ENSG00000168994	HsaALTD0001039-2/2	3752260	-5.89706	2.01232e-05	0.00563332
rs4316338	28950862	SNHG12	ENSG00000197989	HsaEX6029573	28909495	-16.0514	2.01404e-05	0.00563332
rs112863970	49499415	COPS2	ENSG00000166200	HsaINT0040084	49447858	93.2946	2.01559e-05	0.00563332
rs113234221	49499892	COPS2	ENSG00000166200	HsaINT0040084	49447858	93.2946	2.01559e-05	0.00563332
rs115968634	49862305	COPS2	ENSG00000166200	HsaINT0040084	49447858	93.2946	2.01559e-05	0.00563332
rs147187400	49420362	COPS2	ENSG00000166200	HsaINT0040084	49447858	93.2946	2.01559e-05	0.00563332
rs185872163	49870432	COPS2	ENSG00000166200	HsaINT0040084	49447858	93.2946	2.01559e-05	0.00563332
rs374112600	49436736	COPS2	ENSG00000166200	HsaINT0040084	49447858	93.2946	2.01559e-05	0.00563332
rs78747257	49586687	COPS2	ENSG00000166200	HsaINT0040084	49447858	93.2946	2.01559e-05	0.00563332
rs10011801	56468734	TMEM165	ENSG00000134851	HsaINT0168655	56262124	62.0063	2.0217e-05	0.00564269
rs4970589	38861996	MACF1	ENSG00000127603	HsaINT0098151	39546988	24.934	2.02436e-05	0.00564778
rs385839	5522356	SAFB	ENSG00000160633	HsaINT0144655	5623150	40.76	2.02865e-05	0.00565585
rs62023162	46478766	DNAJA2	ENSG00000069345	HsaINT0050157	47007699	29.393	2.03093e-05	0.00566051
rs67451946	176406147	TBL1XR1	ENSG00000177565	HsaEX0064032	176915261	-46.0023	2.03349e-05	0.00566235
rs7028413	139825683	CLIC3	ENSG00000169583	HsaINT0036320	139891255	-12.2752	2.03607e-05	0.00566691
rs142366127	66004362	REEP3	ENSG00000165476	HsaINT0139163	65281123	38.7027	2.04095e-05	0.00567415
rs270403	7759429	MUTED	ENSG00000188428	HsaINT0106965	8064647	-92.7276	2.04708e-05	0.00568801
rs2104385	39490024	MACF1	ENSG00000127603	HsaINT0098151	39546988	-82.8866	2.04836e-05	0.00568998
rs12739344	243791312	SDCCAG8	ENSG00000054282	HsaINT0146386	243419320	-34.0703	2.05143e-05	0.00569694
rs79306178	41370559	C15orf57	ENSG00000128891	HsaEX6073853	40857256	-17.8928	2.05371e-05	0.00570007
rs12966886	77807043	NFATC1	ENSG00000131196	HsaINT0113000	77155772	-29.8983	2.05504e-05	0.00570219
rs10411104	36958112	U2AF1L4	ENSG00000161265	HsaALTD0006952-2/2	36236336	37.2027	2.06261e-05	0.00572
rs76296099	39362614	SEC23A	ENSG00000100934	HsaINT0146762	39578850	61.7246	2.06692e-05	0.00572876
rs17255209	9661075	WWC3	ENSG00000047644	HsaEX0071677	9983602	-13.5682	2.08561e-05	0.00577735
rs35847674	40199649	STAT5B	ENSG00000173757	HsaINT0160535	40428725	-83.209	2.08789e-05	0.00578045
rs7935232	43201637	ACCSL	ENSG00000205126	HsaEX6001613	44069531	1.6004	2.08915e-05	0.00578233
rs7253116	8672076	ELAVL1	ENSG00000066044	HsaEX0022092	8070529	-14.8288	2.09123e-05	0.00578647
rs1472124	97797548	ST3GAL6	ENSG00000064225	HsaINT0159803	98451080	43.1192	2.10522e-05	0.00581871
rs10967927	27405395	C9orf82	ENSG00000120159	HsaINT0025549	26892802	24.3456	2.10801e-05	0.00582319
rs9650748	127901467	GAPVD1	ENSG00000165219	HsaINT0067719	128024073	46.9977	2.10865e-05	0.00582334
rs10851745	65510334	DPP8	ENSG00000074603	HsaINT0051858	65810042	-37.6841	2.11219e-05	0.00582988
rs586441	27121906	C9orf82	ENSG00000120159	HsaINT0025549	26892802	46.1116	2.1137e-05	0.00583244
rs2349244	41295176	USP9X	ENSG00000124486	HsaINT0179420	40944888	-39.0809	2.11447e-05	0.00583295
rs12214131	106207921	ATG5	ENSG00000057663	HsaINT0014076	106773666	-58.8446	2.11757e-05	0.00583665
rs667680	93693007	CCDC18	ENSG00000122483	HsaEX0013156	93645476	36.0074	2.1205e-05	0.0058431
rs2340878	40593352	PDS5A	ENSG00000121892	HsaINT0122676	39979576	75.6439	2.12604e-05	0.00585512
rs9296945	14582870	JARID2	ENSG00000008083	HsaINT0083722	15245734	-67.7348	2.1303e-05	0.005862
rs112279985	49529696	COPS2	ENSG00000166200	HsaINT0040084	49447858	92.9473	2.13404e-05	0.00586417
rs140404458	49500364	COPS2	ENSG00000166200	HsaINT0040084	49447858	92.9473	2.13404e-05	0.00586417
rs76986335	49447399	COPS2	ENSG00000166200	HsaINT0040084	49447858	92.9473	2.13404e-05	0.00586417
rs80176824	49643413	COPS2	ENSG00000166200	HsaINT0040084	49447858	92.9473	2.13404e-05	0.00586417
rs34453003	123151192	UBASH3B	ENSG00000154127	HsaINT0176231	122526383	-35.0747	2.13302e-05	0.00586417
rs11013487	23725076	MSRB2	ENSG00000148450	HsaINT0105682	23384435	79.4197	2.13985e-05	0.00587852
rs4123796	21242834	TMEM11	ENSG00000178307	HsaEX0065380	21117908	36.8848	2.14165e-05	0.00588185
rs5950307	20413845	RPS6KA3	ENSG00000177189	HsaINT0143054	20285523	76.3211	2.15038e-05	0.00590419
rs78221975	13981932	ANKH	ENSG00000154122	HsaEX0004210	14871887	-1.44659	2.15573e-05	0.00591726
rs7124773	3528018	STIM1	ENSG00000167323	HsaINT0160666	3875757	-26.1573	2.1699e-05	0.00594631
rs79812711	141780818	EIF2C2	ENSG00000123908	HsaEX6082596	141645718	-1.44229	2.17968e-05	0.00596491
rs56216934	40653701	ZMPSTE24	ENSG00000084073	HsaINT0185957	40723779	39.8144	2.18076e-05	0.00596552
rs12325570	19109992	C16orf62	ENSG00000103544	HsaEX0009670	19566562	-15.2976	2.1912e-05	0.00599147
rs10409969	8488751	ELAVL1	ENSG00000066044	HsaEX0022092	8070529	14.6897	2.19507e-05	0.00600043
rs4854647	131248441	MRPL3	ENSG00000114686	HsaALTD0004022-1/2	131221827	5.45021	2.20582e-05	0.00602363
rs35974501	19942952	E2F3	ENSG00000112242	HsaEX0021406	20402137	-29.929	2.20598e-05	0.00602363
rs12079196	40648698	ZMPSTE24	ENSG00000084073	HsaINT0185956	40723779	45.9275	2.20759e-05	0.00602637
rs17106714	69517998	DCAF5	ENSG00000139990	HsaINT0045257	69619867	17.7408	2.22023e-05	0.00605423
rs201527356	97623916	ST3GAL6	ENSG00000064225	HsaINT0159804	98451080	51.2441	2.23079e-05	0.00607636
rs62354889	15094059	ANKH	ENSG00000154122	HsaEX0004210	14871887	-1.3298	2.2399e-05	0.00609285
rs12039340	119992162	PHGDH	ENSG00000092621	HsaINT0124124	120202421	-54.9454	2.23959e-05	0.00609285
rs8078177	53648823	TOM1L1	ENSG00000141198	HsaINT0170771	52976748	33.3596	2.24258e-05	0.00609849
rs12972466	3139753	PIAS4	ENSG00000105229	HsaEX6091950	4007748	0.156719	2.24933e-05	0.00611349
rs6535910	154189052	KIAA0922	ENSG00000121210	HsaINT0086294	154387498	33.8992	2.25793e-05	0.00613185
rs6501997	75801842	TMC8	ENSG00000167895	HsaINT0168064	76126859	53.2152	2.26852e-05	0.00615556
rs35171095	119797210	PHGDH	ENSG00000092621	HsaEX0047090	120202421	4.48018	2.27057e-05	0.00615778
rs6554309	56592498	TMEM165	ENSG00000134851	HsaINT0168655	56262124	-70.8196	2.27048e-05	0.00615778
rs9682938	40711751	RPL14	ENSG00000188846	HsaALTD0005517-1/2	40498783	-92.1224	2.27479e-05	0.00616754
rs6869035	152028258	G3BP1	ENSG00000145907	HsaINT0066896	151150606	69.8108	2.29122e-05	0.00620365
rs10905034	6881554	PRKCQ	ENSG00000065675	HsaINT0132033	6622263	67.4448	2.30007e-05	0.00622421
rs74325241	53674788	TOM1L1	ENSG00000141198	HsaALTA0008874-1/2	52976748	46.7325	2.30488e-05	0.00623554
rs111428241	65905231	FUT8	ENSG00000033170	HsaEX0026616	65877310	-89.6392	2.30687e-05	0.00623754
rs77309820	65988949	FUT8	ENSG00000033170	HsaEX0026616	65877310	-89.6392	2.30687e-05	0.00623754
rs11595933	124765353	FAM24B	ENSG00000213185	HsaINT0060820	124639157	70.7316	2.30812e-05	0.00623921
rs9386740	108917069	OSTM1	ENSG00000081087	HsaINT0118863	108487058	62.6159	2.31429e-05	0.0062525
rs7679748	114077899	LARP7	ENSG00000174720	HsaINT0090729	113558120	-36.5707	2.32029e-05	0.00626361
rs7542788	226585303	TMEM63A	ENSG00000196187	HsaINT0169276	226070069	45.7009	2.32592e-05	0.00627541
rs3963228	151858598	G3BP1	ENSG00000145907	HsaINT0066896	151150606	85.5808	2.328e-05	0.0062793
rs2054317	131651665	MRPL3	ENSG00000114686	HsaALTD0004022-1/2	131221827	5.4379	2.33104e-05	0.00628314
rs1961894	22837048	MRPL52	ENSG00000172590	HsaEX0040160	23299088	63.2787	2.33131e-05	0.00628314
rs10180005	43737465	PPM1B	ENSG00000138032	HsaEX0049482	44395108	15.592	2.33308e-05	0.0062862
rs2267580	35826603	GRAMD1A	ENSG00000253950	HsaEX0028495	35500023	-6.76717	2.33662e-05	0.00629403
rs144279623	38962306	MED29	ENSG00000063322	HsaINT0101665	39881963	83.6722	2.34651e-05	0.00631725
rs12189479	113731078	YTHDC2	ENSG00000047188	HsaINT0184341	112849380	-42.2069	2.36109e-05	0.00635072
rs72649669	96128691	DNAJC3	ENSG00000102580	HsaINT0050447	96329411	53.4303	2.36555e-05	0.00635993
rs10950335	1752347	MICALL2	ENSG00000164877	HsaINT0102920	1499138	44.5454	2.36744e-05	0.00636255
rs1931971	4716115	PCNA	ENSG00000132646	HsaINT0121352	5107272	-93.5364	2.36879e-05	0.00636347
rs117997564	20885501	XPO7	ENSG00000130227	HsaINT0183803	21777180	37.6976	2.37322e-05	0.00637194
rs79676684	46467842	DNAJA2	ENSG00000069345	HsaINT0050157	47007699	32.8044	2.39047e-05	0.00641134
rs2881751	108782556	EIF3E	ENSG00000104408	HsaINT0055116	109447562	-45.3573	2.39777e-05	0.00642572
rs303349	15315120	ANKH	ENSG00000154122	HsaINT0008251	14871887	-31.4918	2.40809e-05	0.00645165
rs62318538	154026301	KIAA0922	ENSG00000121210	HsaINT0086294	154387498	-27.2068	2.42107e-05	0.00647945
rs11729347	153932350	KIAA0922	ENSG00000121210	HsaINT0086294	154387498	71.749	2.43381e-05	0.00650829
rs11255003	7149889	PRKCQ	ENSG00000065675	HsaINT0132033	6622263	86.2406	2.43459e-05	0.00650862
rs4806333	37021802	U2AF1L4	ENSG00000161265	HsaALTD0006952-2/2	36236336	30.2382	2.43612e-05	0.00651097
rs1837975	6785466	PRKCQ	ENSG00000065675	HsaINT0132033	6622263	56.8231	2.44082e-05	0.00652178
rs75562158	8087579	ELAVL1	ENSG00000066044	HsaINT0055476	8070529	52.1802	2.44211e-05	0.00652348
rs886262	130345458	PTPN18	ENSG00000072135	HsaEX0050985	131113580	-48.6891	2.44747e-05	0.00652892
rs11117418	85966527	COX4NB	ENSG00000131148	HsaINT0040383	85833148	78.2492	2.446e-05	0.00652892
rs9423762	7030531	PRKCQ	ENSG00000065675	HsaINT0132032	6622263	50.8129	2.44918e-05	0.00652892
rs2387750	6955401	PRKCQ	ENSG00000065675	HsaINT0132033	6622263	56.842	2.44846e-05	0.00652892
rs6785677	124874353	ZNF148	ENSG00000163848	HsaINT0186261	125094198	38.5543	2.4494e-05	0.00652892
rs201842692	109117594	EIF3E	ENSG00000104408	HsaINT0055116	109447562	34.9542	2.45678e-05	0.00654684
rs12551708	139527673	CLIC3	ENSG00000169583	HsaINT0036319	139891255	-4.34905	2.46268e-05	0.00655555
rs17369593	154247209	KIAA0922	ENSG00000121210	HsaINT0086294	154387498	41.0561	2.46248e-05	0.00655555
rs1998181	120037689	PHGDH	ENSG00000092621	HsaINT0124124	120202421	-39.5152	2.46959e-05	0.00656869
rs35833454	93707738	CHD2	ENSG00000173575	HsaINT0034477	93425937	61.4331	2.47333e-05	0.00657688
rs6053189	5179579	PCNA	ENSG00000132646	HsaINT0121352	5107272	-29.1357	2.4801e-05	0.00658932
rs60078694	131536289	MRPL3	ENSG00000114686	HsaALTD0004022-1/2	131221827	5.42557	2.48965e-05	0.00660456
rs7916254	6848314	PRKCQ	ENSG00000065675	HsaINT0132034	6622263	49.392	2.48972e-05	0.00660456
rs36044888	151992831	G3BP1	ENSG00000145907	HsaINT0066896	151150606	31.6569	2.4915e-05	0.00660531
rs77386860	19814755	E2F3	ENSG00000112242	HsaEX0021406	20402137	-39.7548	2.49448e-05	0.00660841
rs116998841	49517359	COPS2	ENSG00000166200	HsaINT0040084	49447858	92.9116	2.49967e-05	0.00661864
rs8031384	49679723	COPS2	ENSG00000166200	HsaINT0040084	49447858	-92.9116	2.49967e-05	0.00661864
rs77992336	48518586	XYLT2	ENSG00000015532	HsaEX6023498	48423453	-6.30415	2.50133e-05	0.00661879
rs9908752	52983216	TOM1L1	ENSG00000141198	HsaINT0170762	52976748	41.2475	2.50173e-05	0.00661879
rs6815215	36004792	ARAP2	ENSG00000047365	HsaINT0010969	36246131	-45.1084	2.50422e-05	0.0066206
rs204054	29160462	EPB41	ENSG00000159023	HsaINT0056692	29213603	-83.4019	2.50739e-05	0.0066206
rs12934089	24599205	RBBP6	ENSG00000122257	HsaINT0138114	24549014	65.8017	2.50606e-05	0.0066206
rs9904377	52985982	TOM1L1	ENSG00000141198	HsaINT0170771	52976748	50.8714	2.5105e-05	0.00662615
rs111436702	4722683	PCNA	ENSG00000132646	HsaINT0121352	5107272	93.428	2.51585e-05	0.00663675
rs10160591	124816164	TBRG1	ENSG00000154144	HsaALTA0008500-1/2	124492732	-54.1319	2.52603e-05	0.00665481
rs34907800	140429046	HARS	ENSG00000170445	HsaINT0074199	140071609	51.9722	2.53723e-05	0.00666947
rs72952582	114511119	HDAC2	ENSG00000196591	HsaINT0074575	114332472	75.7453	2.53489e-05	0.00666947
rs9370766	14585908	JARID2	ENSG00000008083	HsaINT0083722	15245734	-39.4996	2.53662e-05	0.00666947
rs4365903	88282653	RARS2	ENSG00000146282	HsaINT0137579	88299735	36.9533	2.5383e-05	0.00666947
rs2517959	37846512	STARD3	ENSG00000131748	HsaINT0160344	37793318	25.12	2.53813e-05	0.00666947
rs116673733	4730875	MINK1	ENSG00000141503	HsaALTA0005215-1/2	4736683	-93.1048	2.54168e-05	0.00667308
rs4839591	142926299	SLC9A9	ENSG00000181804	HsaINT0154293	143567373	-32.0401	2.54059e-05	0.00667308
rs7230701	24008877	SS18	ENSG00000141380	HsaEX0061806	23671164	55.3299	2.54941e-05	0.00668278
rs80018700	5302266	SAFB	ENSG00000160633	HsaINT0144655	5623150	-27.1492	2.56002e-05	0.00670775
rs2380410	12183273	ROCK2	ENSG00000134318	HsaINT0142134	11488456	-71.4343	2.56217e-05	0.00671094
rs12097617	79571617	IFI44	ENSG00000137965	HsaINT0078916	79115481	66.9698	2.56425e-05	0.00671462
rs10833820	3394894	CARS	ENSG00000110619	HsaINT0027808	3078843	-68.6702	2.57115e-05	0.00672914
rs1662211	65584398	DPP8	ENSG00000074603	HsaINT0051842	65810042	75.8849	2.57258e-05	0.00673113
rs2336168	8288542	ELAVL1	ENSG00000066044	HsaEX0022092	8070529	-11.3108	2.57673e-05	0.0067402
rs8179709	119536000	PTPN4	ENSG00000088179	HsaINT0134526	120517207	38.1769	2.57875e-05	0.00674194
rs1976164	93921782	CHD2	ENSG00000173575	HsaINT0034454	93425937	42.447	2.58761e-05	0.00676259
rs35965093	5508762	SAFB	ENSG00000160633	HsaINT0144655	5623150	-32.222	2.59025e-05	0.00676669
rs10048170	35282302	AATF	ENSG00000108270	HsaINT0000332	35306175	-26.6536	2.59646e-05	0.00677934
rs13230545	65736425	GUSB	ENSG00000169919	HsaEX0029113	65447301	-10.9194	2.59719e-05	0.00677948
rs495973	370914	KDM5A	ENSG00000073614	HsaINT0085163	498620	27.339	2.60775e-05	0.00679992
rs6066324	46061286	ELMO2	ENSG00000062598	HsaINT0055616	45061704	50.6739	2.60858e-05	0.00680028
rs9553814	19818288	CDC42BPB	ENSG00000121388	HsaINT0031702	19759362	-41.1788	2.61018e-05	0.00680091
rs7663789	40725488	PDS5A	ENSG00000121892	HsaINT0122661	39979576	-39.4324	2.61372e-05	0.00680656
rs10121756	127989310	GAPVD1	ENSG00000165219	HsaINT0067719	128024073	-72.8318	2.62061e-05	0.00681737
rs9512526	19881263	CDC42BPB	ENSG00000121388	HsaINT0031702	19759362	-81.9256	2.623e-05	0.00682003
rs12929741	8338143	USP7	ENSG00000187555	HsaINT0179380	9058371	65.2583	2.64316e-05	0.00685991
rs56154708	143301852	SLC9A9	ENSG00000181804	HsaEX0060080	143567373	-36.9683	2.64608e-05	0.00686258
rs476741	148815204	SH3TC2	ENSG00000169247	HsaINT0149467	148442726	65.3385	2.64641e-05	0.00686258
rs4563410	143685285	SLC9A9	ENSG00000181804	HsaINT0154289	143567373	-32.5365	2.64507e-05	0.00686258
rs9736584	3589892	STIM1	ENSG00000167323	HsaINT0160672	3875757	53.0696	2.64695e-05	0.00686258
rs1458021	243901970	SDCCAG8	ENSG00000054282	HsaINT0146386	243419320	-51.1716	2.65195e-05	0.00687254
rs4871365	124424882	DERL1	ENSG00000136986	HsaEX0019294	124054663	8.02659	2.65415e-05	0.0068741
rs61748637	28793149	SNHG12	ENSG00000197989	HsaEX6029573	28909495	-24.4038	2.65866e-05	0.00688088
rs7414381	39741520	MACF1	ENSG00000127603	HsaINT0098151	39546988	-58.5606	2.65884e-05	0.00688088
rs787073	41229721	USP9X	ENSG00000124486	HsaEX0070030	40944888	-24.0525	2.66563e-05	0.00689128
rs36094110	48370661	XYLT2	ENSG00000015532	HsaEX6023498	48423453	-6.26485	2.66531e-05	0.00689128
rs113410031	11244126	MAGOHB	ENSG00000111196	HsaINT0098538	10766222	41.5361	2.66477e-05	0.00689128
rs244321	53223998	TOM1L1	ENSG00000141198	HsaINT0170762	52976748	39.1477	2.66448e-05	0.00689128
rs16838126	131651508	MRPL3	ENSG00000114686	HsaALTD0004022-1/2	131221827	5.41675	2.67e-05	0.0068977
rs4560713	5532657	WIPI2	ENSG00000157954	HsaINT0183027	5229819	34.8628	2.6702e-05	0.0068977
rs9386062	144569975	UTRN	ENSG00000152818	HsaEX6049734	144606837	-7.36689	2.67636e-05	0.00690946
rs7529537	119799080	PHGDH	ENSG00000092621	HsaEX0047090	120202421	6.83178	2.6814e-05	0.00691266
rs4134802	22925851	CYFIP1	ENSG00000068793	HsaEX6073316	22892005	-5.01694	2.68046e-05	0.00691266
rs552825	226748343	TMEM63A	ENSG00000196187	HsaINT0169276	226070069	-87.7959	2.69038e-05	0.00693006
rs10794873	2223565	PFKP	ENSG00000067057	HsaINT0123432	3109712	-43.2658	2.69435e-05	0.00693669
rs11125788	25022113	C2orf79	ENSG00000184924	HsaINT0023604	25016251	53.1266	2.69867e-05	0.00694244
rs66489554	19825994	CDC42BPB	ENSG00000121388	HsaINT0031702	19759362	81.8503	2.7012e-05	0.00694714
rs61956073	19931292	CDC42BPB	ENSG00000121388	HsaINT0031702	19759362	81.9541	2.7025e-05	0.00694869
rs739896	31336149	SMTN	ENSG00000183963	HsaEX0060532	31460091	26.7649	2.70364e-05	0.00694984
rs537623	65584777	DPP8	ENSG00000074603	HsaINT0051842	65810042	47.8839	2.70672e-05	0.00695146
rs145038548	2580533	PFKP	ENSG00000067057	HsaINT0123432	3109712	83.6262	2.70585e-05	0.00695146
rs2964240	151924531	G3BP1	ENSG00000145907	HsaINT0066896	151150606	27.2459	2.70801e-05	0.00695208
rs9833170	125445504	SNX4	ENSG00000114520	HsaEX6058167	125239041	0.641451	2.71075e-05	0.00695531
rs62204225	56036513	RAB22A	ENSG00000124209	HsaINT0136016	56884752	42.0066	2.71136e-05	0.00695531
rs77966099	177150540	TBL1XR1	ENSG00000177565	HsaINT0164557	176915261	38.1956	2.72068e-05	0.00697743
rs115003382	124020933	DERL1	ENSG00000136986	HsaINT0047036	124054663	73.8042	2.74159e-05	0.00702381
rs337362	177003213	DDX41	ENSG00000183258	HsaINT0046236	176944470	-33.3793	2.74578e-05	0.00703092
rs10193945	220586722	ATG9A	ENSG00000198925	HsaINT0014116	220094439	39.006	2.75276e-05	0.00704516
rs34577847	65346509	REEP3	ENSG00000165476	HsaINT0139163	65281123	-28.3354	2.75348e-05	0.00704522
rs1563684	50737293	NPRL2	ENSG00000114388	HsaINT0115439	50388522	-60.195	2.76415e-05	0.00706886
rs1419153	38838556	MACF1	ENSG00000127603	HsaINT0098151	39546988	42.1526	2.77912e-05	0.00710168
rs11652939	46776207	GNGT2	ENSG00000167083	HsaINT0070208	47287936	48.2063	2.7821e-05	0.00710383
rs11652940	46776209	GNGT2	ENSG00000167083	HsaINT0070208	47287936	48.2063	2.7821e-05	0.00710383
rs35781224	138892030	COPB2	ENSG00000184432	HsaINT0040025	139108574	-34.0775	2.7834e-05	0.00710441
rs12054459	97799532	ST3GAL6	ENSG00000064225	HsaEX0061982	98451080	-19.6272	2.78596e-05	0.00710546
rs10915193	29073292	EPB41	ENSG00000159023	HsaINT0056692	29213603	-51.1052	2.78626e-05	0.00710546
rs5985533	109893897	ACSL4	ENSG00000068366	HsaINT0002918	108976632	-26.7671	2.79546e-05	0.00712514
rs7855126	124741690	CEP110	ENSG00000119397	HsaINT0033511	123837141	36.9601	2.79847e-05	0.00712917
rs8063291	56930251	RSPRY1	ENSG00000159579	HsaEX6043982	57220049	-6.90807	2.80061e-05	0.00713262
rs10017365	40577481	PDS5A	ENSG00000121892	HsaINT0122661	39979576	41.1154	2.80125e-05	0.00713262
rs2907639	52882437	TOM1L1	ENSG00000141198	HsaALTA0008874-1/2	52976748	46.3762	2.80916e-05	0.00715093
rs59548661	93617911	GOLGA5	ENSG00000066455	HsaEX0027985	93260576	4.27677	2.8103e-05	0.00715199
rs13268616	41301862	ANK1	ENSG00000029534	HsaINT0008055	41754280	61.8668	2.81706e-05	0.00716004
rs57466495	10707839	VAPA	ENSG00000101558	HsaEX0070204	9913999	-60.7703	2.81882e-05	0.00716269
rs2319177	49786886	PIM3	ENSG00000198355	HsaEX6027387	50354161	-2.77917	2.82795e-05	0.00718221
rs5994368	31456863	SMTN	ENSG00000183963	HsaEX6026416	31460091	-27.668	2.83199e-05	0.00718697
rs4595808	27172484	NSMCE1	ENSG00000169189	HsaEX6042948	27280115	5.00373	2.83345e-05	0.00718887
rs7641916	138659391	COPB2	ENSG00000184432	HsaINT0040025	139108574	-33.2777	2.83764e-05	0.00719583
rs6870407	151674511	G3BP1	ENSG00000145907	HsaINT0066896	151150606	-43.0253	2.85402e-05	0.00723183
rs2672257	19128841	INTS10	ENSG00000104613	HsaINT0081210	19674651	-46.3156	2.85511e-05	0.00723274
rs10753425	226631123	TMEM63A	ENSG00000196187	HsaINT0169276	226070069	-72.8786	2.85821e-05	0.00723876
rs73604923	55737882	TGS1	ENSG00000137574	HsaINT0166522	56685701	41.9426	2.86065e-05	0.00724309
rs77415765	46914630	DNAJA2	ENSG00000069345	HsaINT0050157	47007699	42.4198	2.86176e-05	0.00724407
rs10767159	3526004	STIM1	ENSG00000167323	HsaINT0160671	3875757	46.4286	2.86697e-05	0.00725173
rs62035541	57049522	RSPRY1	ENSG00000159579	HsaEX6043982	57220049	-6.89508	2.87292e-05	0.00726492
rs147805640	53600130	TOM1L1	ENSG00000141198	HsaALTA0008874-1/2	52976748	46.3451	2.8771e-05	0.00726996
rs28678345	53906328	TOM1L1	ENSG00000141198	HsaALTA0008874-1/2	52976748	46.3451	2.8771e-05	0.00726996
rs12925283	19099851	C16orf62	ENSG00000103544	HsaEX0009670	19566562	-39.4071	2.88672e-05	0.00728553
rs111337406	55958425	RAB22A	ENSG00000124209	HsaINT0136016	56884752	93.358	2.88765e-05	0.00728553
rs117366384	57562420	RAB22A	ENSG00000124209	HsaINT0136016	56884752	93.358	2.88765e-05	0.00728553
rs28494169	55958371	RAB22A	ENSG00000124209	HsaINT0136016	56884752	93.358	2.88765e-05	0.00728553
rs76284459	56727488	TMEM165	ENSG00000134851	HsaINT0168656	56262124	43.7192	2.88595e-05	0.00728553
rs2885718	21199499	TMEM11	ENSG00000178307	HsaEX0065380	21117908	-55.288	2.89243e-05	0.0072902
rs5025581	21199515	TMEM11	ENSG00000178307	HsaEX0065380	21117908	-55.288	2.89243e-05	0.0072902
rs2415290	35886955	MBIP	ENSG00000151332	HsaINT0100419	36789882	-41.3957	2.89137e-05	0.0072902
rs2918324	36741444	U2AF1L4	ENSG00000161265	HsaALTD0006952-2/2	36236336	-29.9399	2.89938e-05	0.00730402
rs10092141	41311511	ANK1	ENSG00000029534	HsaINT0008055	41754280	32.4004	2.90222e-05	0.00730746
rs71620242	153971862	KIAA0922	ENSG00000121210	HsaINT0086294	154387498	-50.5791	2.90317e-05	0.0073075
rs7884301	20607619	RPS6KA3	ENSG00000177189	HsaINT0143056	20285523	33.6036	2.90989e-05	0.00731936
rs1870718	98273318	ST3GAL6	ENSG00000064225	HsaINT0159804	98451080	44.751	2.91586e-05	0.00733254
rs55667828	127897940	GAPVD1	ENSG00000165219	HsaINT0067719	128024073	47.4272	2.92875e-05	0.00735565
rs12144679	226317986	TMEM63A	ENSG00000196187	HsaINT0169276	226070069	71.9013	2.93767e-05	0.00737435
rs9850346	143780815	SLC9A9	ENSG00000181804	HsaEX0060080	143567373	-57.3872	2.94251e-05	0.00738132
rs79722090	48156689	RPAP3	ENSG00000005175	HsaINT0142382	48099844	71.4376	2.94267e-05	0.00738132
rs503169	25735072	KIF3C	ENSG00000084731	HsaINT0088054	26205618	36.3205	2.94707e-05	0.00738975
rs13083519	131564473	MRPL3	ENSG00000114686	HsaALTD0004022-1/2	131221827	2.08865	2.9551e-05	0.00740129
rs5906171	46147027	CDK16	ENSG00000102225	HsaALTD0001324-2/2	47077259	-19.8491	2.95768e-05	0.00740589
rs73406793	26456632	TFIP11	ENSG00000100109	HsaINT0166196	26908471	61.9377	2.97523e-05	0.00743676
rs1920049	208068379	CREB1	ENSG00000118260	HsaINT0041278	208394461	-43.7274	2.98487e-05	0.00745711
rs2899865	38604470	SEC23A	ENSG00000100934	HsaINT0146762	39578850	45.6397	2.98443e-05	0.00745711
rs142220951	11246737	MAGOHB	ENSG00000111196	HsaINT0098538	10766222	33.0582	2.99707e-05	0.00748194
rs2599343	75119531	RHBDD2	ENSG00000005486	HsaINT0140340	75471920	43.8214	2.99829e-05	0.00748311
rs8075983	53271918	TOM1L1	ENSG00000141198	HsaALTA0008874-1/2	52976748	29.4979	3.00099e-05	0.00748424
rs11707723	138893385	COPB2	ENSG00000184432	HsaINT0040025	139108574	-44.5723	2.99993e-05	0.00748424
rs11760664	65193770	GUSB	ENSG00000169919	HsaEX0029113	65447301	20.5021	3.00306e-05	0.00748564
rs4665604	23758589	C2orf84	ENSG00000219626	HsaEX0010794	24299396	61.2139	3.0176e-05	0.0075198
rs12949581	21107429	TMEM11	ENSG00000178307	HsaEX0065380	21117908	-29.2224	3.01827e-05	0.0075198
rs67128820	143527157	SLC9A9	ENSG00000181804	HsaINT0154289	143567373	-41.8906	3.01993e-05	0.00752204
rs76769925	72408921	FOXP1	ENSG00000114861	HsaALTA0003451-1/2	71633140	45.2235	3.03601e-05	0.00755264
rs4499980	65216624	GUSB	ENSG00000169919	HsaEX0029113	65447301	-20.4911	3.04338e-05	0.00756153
rs6948915	73425076	RFC2	ENSG00000049541	HsaEX6008458	73668774	0.156759	3.04801e-05	0.00756926
rs12417683	3583135	STIM1	ENSG00000167323	HsaINT0160666	3875757	61.8663	3.05403e-05	0.00758042
rs640049	104015536	UBR5	ENSG00000104517	HsaINT0176996	103425069	76.6336	3.07484e-05	0.0076169
rs12576656	94338737	C11orf54	ENSG00000182919	HsaEX0009011	93474757	-15.3963	3.08237e-05	0.00762984
rs11677506	219995893	NHEJ1	ENSG00000187736	HsaINT0113411	220025587	-34.3337	3.08397e-05	0.00763191
rs7143992	64032249	SYNE2	ENSG00000054654	HsaINT0162747	64319683	47.5742	3.08737e-05	0.00763843
rs1939142	94345594	C11orf54	ENSG00000182919	HsaEX0009011	93474757	-19.8617	3.09429e-05	0.00764831
rs10934833	127667865	RUVBL1	ENSG00000175792	HsaEX6058309	127872757	-4.51917	3.09444e-05	0.00764831
rs2161894	86604005	KDM3A	ENSG00000115548	HsaEX6014347	86667770	2.76781	3.09607e-05	0.00764855
rs17236863	54142090	IRX3	ENSG00000177508	HsaINT0082108	54320675	-46.6859	3.09542e-05	0.00764855
rs2815296	1923842	HAGH	ENSG00000063854	HsaINT0074110	1877195	-35.3264	3.10725e-05	0.00767045
rs1672741	3231896	TRNT1	ENSG00000072756	HsaEX0067334	3168600	91.6724	3.10923e-05	0.00767096
[truncated: 3,837 more rows]
