# Supplementary material for: Genome-wide Identification and Analysis of Splicing QTLs in Multiple Sclerosis by RNA-Seq Data
Source: Front Genet. 2021 Nov 12;12:769804. doi: 10.3389/fgene.2021.769804 (PMC8633104; doi:10.3389/fgene.2021.769804)
Supplement: Supplementary file 2 [file Table3.xlsx]

## Sheet: Sheet1
Table S3 The results of the gene set enrichment analysis
Category	Term	Count	Proportion (%)	P Value	FDR q
UP_KEYWORDS	Phosphoprotein	127	64.5	3.5e-13	8.4e-11
UP_KEYWORDS	Alternative splicing	142	72.1	1.7e-10	2e-08
UP_KEYWORDS	Acetylation	58	29.4	3.8e-06	0.00031
GOTERM_CC_DIRECT	membrane	45	22.8	3.6e-06	0.00089
UP_SEQ_FEATURE	splice variant	107	54.3	1.7e-06	0.001
UP_KEYWORDS	Activator	19	9.6	4.7e-05	0.0028
SMART	CRA	4	2	2.6e-05	0.0031
GOTERM_CC_DIRECT	nucleoplasm	50	25.4	3e-05	0.0037
SMART	CTLH	4	2	0.00011	0.0043
SMART	LisH	5	2.5	0.00011	0.0043
INTERPRO	CTLH/CRA C-terminal to LisH motif domain	4	2	1.9e-05	0.0045
INTERPRO	CRA domain	4	2	1.9e-05	0.0045
UP_KEYWORDS	Magnesium	16	8.1	0.00021	0.0086
UP_KEYWORDS	ATP-binding	28	14.2	0.00022	0.0086
UP_KEYWORDS	Chromatin regulator	11	5.6	0.00037	0.012
UP_KEYWORDS	Nucleotide-binding	32	16.2	0.00051	0.012
UP_KEYWORDS	Kinase	18	9.1	0.00052	0.012
UP_KEYWORDS	Transferase	31	15.7	0.00052	0.012
UP_KEYWORDS	Cytoplasm	66	33.5	0.00053	0.012
SMART	CNH	4	2	0.00045	0.013
GOTERM_CC_DIRECT	cytosol	54	27.4	0.00017	0.014
INTERPRO	CTLH, C-terminal LisH motif	4	2	0.00011	0.017
INTERPRO	LisH dimerisation motif	5	2.5	0.00016	0.019
UP_KEYWORDS	Nucleus	69	35	0.0012	0.023
UP_SEQ_FEATURE	domain:CTLH	4	2	9.7e-05	0.028
UP_SEQ_FEATURE	domain:LisH	5	2.5	0.00014	0.028
UP_KEYWORDS	Golgi apparatus	18	9.1	0.0015	0.028
UP_KEYWORDS	Mental retardation	10	5.1	0.002	0.034
INTERPRO	Citron-like	4	2	0.00049	0.046
UP_KEYWORDS	Cell cycle	15	7.6	0.0031	0.049
UP_SEQ_FEATURE	domain:CNH	4	2	0.00036	0.055
UP_SEQ_FEATURE	nucleotide phosphate-binding region:ATP	22	11.2	0.00053	0.066
UP_KEYWORDS	Endosome	12	6.1	0.0054	0.081
GOTERM_CC_DIRECT	cytoplasm	72	36.5	0.0014	0.084
INTERPRO	Protein kinase, ATP binding site	12	6.1	0.0015	0.12
GOTERM_CC_DIRECT	Golgi membrane	15	7.6	0.0024	0.12
UP_KEYWORDS	mRNA splicing	8	4.1	0.011	0.15
UP_KEYWORDS	Serine/threonine-protein kinase	10	5.1	0.011	0.15
UP_KEYWORDS	WD repeat	8	4.1	0.016	0.19
UP_KEYWORDS	Translation regulation	5	2.5	0.017	0.19
UP_KEYWORDS	mRNA transport	5	2.5	0.017	0.19
UP_KEYWORDS	SH2 domain	5	2.5	0.018	0.19
UP_KEYWORDS	Disease mutation	35	17.8	0.018	0.19
GOTERM_CC_DIRECT	recycling endosome	6	3	0.0048	0.2
UP_KEYWORDS	SH3-binding	4	2	0.021	0.2
UP_KEYWORDS	Hydrolase	25	12.7	0.021	0.2
UP_KEYWORDS	RNA-binding	13	6.6	0.022	0.2
UP_KEYWORDS	Glycosyltransferase	7	3.6	0.023	0.2
UP_SEQ_FEATURE	short sequence motif:SH3-binding	5	2.5	0.0021	0.22
UP_KEYWORDS	Ubl conjugation pathway	13	6.6	0.025	0.22
UP_SEQ_FEATURE	binding site:ATP	14	7.1	0.0027	0.24
UP_KEYWORDS	Neurogenesis	7	3.6	0.029	0.24
BBID	48.mice_minus_JAKs_and_STATs	3	1.5	0.019	0.28
UP_KEYWORDS	mRNA processing	8	4.1	0.036	0.28
UP_KEYWORDS	Nucleotidyltransferase	4	2	0.037	0.28
UP_KEYWORDS	Hereditary hemolytic anemia	3	1.5	0.037	0.28
UP_KEYWORDS	Multifunctional enzyme	4	2	0.038	0.28
UP_KEYWORDS	Endoplasmic reticulum	17	8.6	0.04	0.28
UP_SEQ_FEATURE	active site:Phosphoserine intermediate	3	1.5	0.0039	0.3
UP_KEYWORDS	Ligase	8	4.1	0.044	0.3
UP_KEYWORDS	Coiled coil	38	19.3	0.048	0.32
UP_SEQ_FEATURE	active site:Proton acceptor	15	7.6	0.0051	0.35
UP_KEYWORDS	Thiol protease	5	2.5	0.054	0.35
UP_KEYWORDS	DNA replication	4	2	0.057	0.36
SMART	S_TK_X	4	2	0.018	0.37
SMART	S_TKc	10	5.1	0.019	0.37
GOTERM_CC_DIRECT	Golgi apparatus	17	8.6	0.012	0.4
GOTERM_CC_DIRECT	nuclear chromatin	7	3.6	0.013	0.4
GOTERM_CC_DIRECT	pre-autophagosomal structure	3	1.5	0.015	0.41
GOTERM_MF_DIRECT	ATP binding	29	14.7	0.0013	0.43
GOTERM_MF_DIRECT	protein binding	110	55.8	0.0022	0.43
UP_KEYWORDS	Transport	26	13.2	0.069	0.43
UP_KEYWORDS	Elliptocytosis	2	1	0.072	0.43
UP_KEYWORDS	Allosteric enzyme	3	1.5	0.076	0.44
UP_KEYWORDS	cGMP-binding	2	1	0.081	0.46
SMART	WD40	8	4.1	0.029	0.5
INTERPRO	Rossmann-like alpha/beta/alpha sandwich fold	4	2	0.0083	0.52
INTERPRO	Protein kinase, catalytic domain	12	6.1	0.0095	0.52
INTERPRO	Serine/threonine-protein kinase, active site	9	4.6	0.013	0.52
INTERPRO	PUA-like domain	3	1.5	0.015	0.52
INTERPRO	Zinc finger, RING/FYVE/PHD-type	11	5.6	0.015	0.52
INTERPRO	Protein kinase-like domain	12	6.1	0.017	0.52
INTERPRO	WD40 repeat	8	4.1	0.018	0.52
INTERPRO	AGC-kinase, C-terminal	4	2	0.018	0.52
INTERPRO	Sulphate adenylyltransferase	2	1	0.02	0.52
INTERPRO	Sulphate adenylyltransferase catalytic domain	2	1	0.02	0.52
INTERPRO	Adenylylsulphate kinase	2	1	0.02	0.52
INTERPRO	ATP-sulfurylase PUA-like domain	2	1	0.02	0.52
GOTERM_CC_DIRECT	endoplasmic reticulum membrane	16	8.1	0.025	0.52
GOTERM_CC_DIRECT	cytoplasmic ribonucleoprotein granule	3	1.5	0.025	0.52
GOTERM_CC_DIRECT	nucleus	67	34	0.029	0.52
GOTERM_CC_DIRECT	GID complex	2	1	0.03	0.52
GOTERM_CC_DIRECT	ribonucleoprotein complex	2	1	0.03	0.52
GOTERM_CC_DIRECT	neuron projection	7	3.6	0.031	0.52
GOTERM_CC_DIRECT	late endosome	5	2.5	0.033	0.52
SMART	C1	4	2	0.036	0.53
UP_KEYWORDS	Synaptosome	3	1.5	0.098	0.53
UP_KEYWORDS	Lysosome	6	3	0.099	0.53
GOTERM_CC_DIRECT	postsynaptic density	6	3	0.037	0.54
SMART	JmjC	3	1.5	0.041	0.54
INTERPRO	Diacylglycerol/phorbol-ester binding	3	1.5	0.025	0.56
INTERPRO	SH2 domain	5	2.5	0.026	0.56
INTERPRO	Protein kinase C-like, phorbol ester/diacylglycerol binding	4	2	0.028	0.56
INTERPRO	Phosphofructokinase, conserved site	2	1	0.029	0.56
INTERPRO	6-phosphofructokinase, eukaryotic type	2	1	0.029	0.56
INTERPRO	Phosphofructokinase	2	1	0.029	0.56
INTERPRO	Phosphofructokinase domain	2	1	0.029	0.56
SMART	FYRC	2	1	0.054	0.59
SMART	FYRN	2	1	0.054	0.59
GOTERM_MF_DIRECT	transcription factor activity, RNA polymerase II distal enhancer sequence-specific binding	5	2.5	0.0047	0.6
KEGG_PATHWAY	Hepatitis B	7	3.6	0.0062	0.6
GOTERM_MF_DIRECT	chromatin binding	11	5.6	0.0072	0.6
GOTERM_MF_DIRECT	mRNA binding	6	3	0.0093	0.6
KEGG_PATHWAY	cGMP-PKG signaling pathway	7	3.6	0.0093	0.6
KEGG_PATHWAY	Biosynthesis of antibiotics	8	4.1	0.011	0.6
GOTERM_MF_DIRECT	transcriptional activator activity, RNA polymerase II core promoter proximal region sequence-specific binding	8	4.1	0.011	0.6
GOTERM_MF_DIRECT	poly(A) RNA binding	21	10.7	0.012	0.6
GOTERM_MF_DIRECT	mRNA 3'-UTR binding	4	2	0.014	0.6
GOTERM_MF_DIRECT	protein serine/threonine kinase activity	10	5.1	0.016	0.6
GOTERM_MF_DIRECT	protein kinase binding	10	5.1	0.016	0.6
INTERPRO	WD40-repeat-containing domain	8	4.1	0.033	0.61
GOTERM_CC_DIRECT	perinuclear region of cytoplasm	12	6.1	0.046	0.63
GOTERM_CC_DIRECT	intracellular membrane-bounded organelle	11	5.6	0.052	0.65
GOTERM_CC_DIRECT	lysosomal membrane	7	3.6	0.056	0.65
GOTERM_CC_DIRECT	messenger ribonucleoprotein complex	2	1	0.058	0.65
GOTERM_CC_DIRECT	chromatin	4	2	0.059	0.65
GOTERM_CC_DIRECT	centrosome	9	4.6	0.063	0.65
GOTERM_CC_DIRECT	catalytic step 2 spliceosome	4	2	0.064	0.65
GOTERM_CC_DIRECT	actin cytoskeleton	6	3	0.067	0.65
GOTERM_CC_DIRECT	nuclear inner membrane	3	1.5	0.068	0.65
GOTERM_MF_DIRECT	adenylylsulfate kinase activity	2	1	0.02	0.66
GOTERM_MF_DIRECT	sulfate adenylyltransferase (ATP) activity	2	1	0.02	0.66
GOTERM_MF_DIRECT	histone demethylase activity	3	1.5	0.023	0.68
UP_SEQ_FEATURE	repeat:WD 3	8	4.1	0.015	0.69
UP_SEQ_FEATURE	domain:AGC-kinase C-terminal	4	2	0.016	0.69
UP_SEQ_FEATURE	domain:Protein kinase	11	5.6	0.017	0.69
UP_SEQ_FEATURE	repeat:WD 2	8	4.1	0.017	0.69
UP_SEQ_FEATURE	repeat:WD 1	8	4.1	0.017	0.69
UP_SEQ_FEATURE	region of interest:Adenylyl-sulfate kinase	2	1	0.019	0.69
UP_SEQ_FEATURE	region of interest:Sulfate adenylyltransferase	2	1	0.019	0.69
UP_SEQ_FEATURE	short sequence motif:PP-motif	2	1	0.019	0.69
GOTERM_MF_DIRECT	core promoter binding	4	2	0.028	0.69
GOTERM_MF_DIRECT	RNA polymerase II distal enhancer sequence-specific DNA binding	4	2	0.029	0.69
GOTERM_MF_DIRECT	RNA polymerase II core promoter proximal region sequence-specific DNA binding	9	4.6	0.03	0.69
GOTERM_MF_DIRECT	6-phosphofructokinase activity	2	1	0.03	0.69
GOTERM_MF_DIRECT	protein kinase activity	9	4.6	0.032	0.69
SMART	SM00964	2	1	0.075	0.7
SMART	PHD	4	2	0.077	0.7
INTERPRO	JmjC domain	3	1.5	0.042	0.74
INTERPRO	Zinc finger, PHD-finger	4	2	0.044	0.74
INTERPRO	WD40/YVTN repeat-like-containing domain	8	4.1	0.048	0.74
INTERPRO	FY-rich, C-terminal	2	1	0.049	0.74
INTERPRO	FY-rich, N-terminal	2	1	0.049	0.74
GOTERM_CC_DIRECT	integral component of endoplasmic reticulum membrane	4	2	0.085	0.78
UP_SEQ_FEATURE	domain:Leucine-zipper	5	2.5	0.023	0.79
GOTERM_MF_DIRECT	protein C-terminus binding	6	3	0.039	0.8
INTERPRO	Magnesium transporter NIPA	2	1	0.058	0.8
INTERPRO	Zinc finger, PHD-type	4	2	0.059	0.8
INTERPRO	Pleckstrin homology-like domain	9	4.6	0.063	0.8
INTERPRO	STAT transcription factor, all-alpha	2	1	0.067	0.8
INTERPRO	STAT transcription factor, DNA-binding	2	1	0.067	0.8
INTERPRO	STAT transcription factor, core	2	1	0.067	0.8
INTERPRO	STAT transcription factor, protein interaction	2	1	0.067	0.8
INTERPRO	STAT transcription factor, coiled coil	2	1	0.067	0.8
INTERPRO	STAT transcription factor, DNA-binding, subdomain	2	1	0.067	0.8
INTERPRO	p53-like transcription factor, DNA-binding	3	1.5	0.071	0.82
UP_SEQ_FEATURE	metal ion-binding site:Magnesium	5	2.5	0.026	0.86
PIR_SUPERFAMILY	ATP-dependent phosphofructokinase, eukaryotic type	2	1	0.04	0.93
GOTERM_MF_DIRECT	TPR domain binding	2	1	0.05	0.97
GOTERM_BP_DIRECT	negative regulation of cytoplasmic translation	3	1.5	0.0022	1
GOTERM_BP_DIRECT	positive regulation of transcription from RNA polymerase II promoter	21	10.7	0.0029	1
GOTERM_BP_DIRECT	negative regulation of platelet aggregation	3	1.5	0.0037	1
GOTERM_BP_DIRECT	positive regulation of long-term synaptic potentiation	3	1.5	0.0055	1
GOTERM_BP_DIRECT	response to nicotine	4	2	0.0066	1
GOTERM_BP_DIRECT	protein phosphorylation	12	6.1	0.0081	1
GOTERM_BP_DIRECT	intracellular signal transduction	11	5.6	0.0094	1
GOTERM_BP_DIRECT	regulation of cell cycle	6	3	0.0094	1
GOTERM_BP_DIRECT	JAK-STAT cascade involved in growth hormone signaling pathway	3	1.5	0.01	1
GOTERM_BP_DIRECT	mRNA transport	4	2	0.013	1
GOTERM_BP_DIRECT	response to estradiol	5	2.5	0.015	1
GOTERM_BP_DIRECT	transforming growth factor beta receptor signaling pathway	5	2.5	0.015	1
GOTERM_BP_DIRECT	positive regulation of transcription, DNA-templated	12	6.1	0.019	1
BIOCARTA	IL22 Soluble Receptor Signaling Pathway	3	1.5	0.02	1
GOTERM_BP_DIRECT	Golgi calcium ion transport	2	1	0.021	1
GOTERM_BP_DIRECT	mast cell migration	2	1	0.021	1
GOTERM_BP_DIRECT	secretory granule organization	2	1	0.021	1
GOTERM_BP_DIRECT	positive regulation of growth factor dependent skeletal muscle satellite cell proliferation	2	1	0.021	1
GOTERM_BP_DIRECT	DNA replication	6	3	0.023	1
GOTERM_BP_DIRECT	cell cycle	7	3.6	0.026	1
GOTERM_BP_DIRECT	response to tumor necrosis factor	3	1.5	0.027	1
GOTERM_BP_DIRECT	RNA splicing	6	3	0.03	1
GOTERM_BP_DIRECT	regulation of GTPase activity	4	2	0.03	1
GOTERM_BP_DIRECT	response to interleukin-15	2	1	0.031	1
GOTERM_BP_DIRECT	protein complex assembly	5	2.5	0.033	1
UP_SEQ_FEATURE	domain:JmjC	3	1.5	0.037	1
GOTERM_BP_DIRECT	vascular endothelial growth factor receptor signaling pathway	4	2	0.039	1
UP_SEQ_FEATURE	compositionally biased region:Ser/Thr-rich	3	1.5	0.039	1
UP_SEQ_FEATURE	repeat:WD 6	6	3	0.04	1
GOTERM_BP_DIRECT	midbrain development	3	1.5	0.041	1
GOTERM_BP_DIRECT	cellular response to nerve growth factor stimulus	3	1.5	0.041	1
GOTERM_BP_DIRECT	T follicular helper cell differentiation	2	1	0.041	1
GOTERM_BP_DIRECT	transcription-coupled nucleotide-excision repair	4	2	0.042	1
UP_SEQ_FEATURE	mutagenesis site	30	15.2	0.042	1
GOTERM_BP_DIRECT	ion transport	5	2.5	0.043	1
GOTERM_BP_DIRECT	JAK-STAT cascade	3	1.5	0.043	1
KEGG_PATHWAY	Pentose phosphate pathway	3	1.5	0.043	1
KEGG_PATHWAY	Galactose metabolism	3	1.5	0.046	1
KEGG_PATHWAY	Adipocytokine signaling pathway	4	2	0.046	1
KEGG_PATHWAY	Prolactin signaling pathway	4	2	0.048	1
GOTERM_BP_DIRECT	respiratory gaseous exchange	3	1.5	0.048	1
GOTERM_BP_DIRECT	taurine metabolic process	2	1	0.051	1
GOTERM_BP_DIRECT	osteoclast development	2	1	0.051	1
GOTERM_BP_DIRECT	G2/M transition of mitotic cell cycle	5	2.5	0.054	1
KEGG_PATHWAY	Metabolic pathways	21	10.7	0.056	1
GOTERM_BP_DIRECT	positive regulation of tyrosine phosphorylation of Stat3 protein	3	1.5	0.059	1
GOTERM_MF_DIRECT	signal transducer activity	6	3	0.059	1
GOTERM_BP_DIRECT	ephrin receptor signaling pathway	4	2	0.06	1
GOTERM_BP_DIRECT	positive regulation of intrinsic apoptotic signaling pathway in response to DNA damage	2	1	0.061	1
GOTERM_BP_DIRECT	regulation of tumor necrosis factor production	2	1	0.061	1
GOTERM_BP_DIRECT	3'-phosphoadenosine 5'-phosphosulfate biosynthetic process	2	1	0.061	1
UP_SEQ_FEATURE	compositionally biased region:Poly-Gly	7	3.6	0.061	1
GOTERM_BP_DIRECT	cognition	3	1.5	0.062	1
KEGG_PATHWAY	Chemokine signaling pathway	6	3	0.062	1
BIOCARTA	TPO Signaling Pathway	3	1.5	0.063	1
UP_SEQ_FEATURE	domain:SH2	4	2	0.064	1
GOTERM_BP_DIRECT	protein N-linked glycosylation via asparagine	3	1.5	0.064	1
KEGG_PATHWAY	Spliceosome	5	2.5	0.066	1
GOTERM_BP_DIRECT	autophagosome assembly	3	1.5	0.067	1
UP_SEQ_FEATURE	topological domain:Lumenal	9	4.6	0.068	1
UP_SEQ_FEATURE	binding site:Substrate	7	3.6	0.069	1
GOTERM_MF_DIRECT	beta-galactoside (CMP) alpha-2,3-sialyltransferase activity	2	1	0.07	1
GOTERM_BP_DIRECT	lactation	3	1.5	0.07	1
GOTERM_BP_DIRECT	regulation of establishment of endothelial barrier	2	1	0.07	1
GOTERM_BP_DIRECT	antigen processing and presentation of exogenous peptide antigen via MHC class II	4	2	0.07	1
GOTERM_BP_DIRECT	negative regulation of transcription from RNA polymerase II promoter	13	6.6	0.071	1
UP_SEQ_FEATURE	region of interest:Transactivation	2	1	0.074	1
UP_SEQ_FEATURE	repeat:WD 5	6	3	0.077	1
GOTERM_MF_DIRECT	protein N-terminus binding	4	2	0.078	1
GOTERM_MF_DIRECT	siRNA binding	2	1	0.079	1
GOTERM_BP_DIRECT	fructose 6-phosphate metabolic process	2	1	0.08	1
GOTERM_BP_DIRECT	cGMP-mediated signaling	2	1	0.08	1
GOTERM_BP_DIRECT	growth hormone receptor signaling pathway	2	1	0.08	1
GOTERM_BP_DIRECT	heparin biosynthetic process	2	1	0.08	1
GOTERM_BP_DIRECT	sulfate assimilation	2	1	0.08	1
GOTERM_BP_DIRECT	forebrain development	3	1.5	0.082	1
GOTERM_BP_DIRECT	neuron development	3	1.5	0.082	1
UP_SEQ_FEATURE	short sequence motif:SH2-binding	2	1	0.083	1
GOTERM_BP_DIRECT	actin cytoskeleton reorganization	3	1.5	0.085	1
KEGG_PATHWAY	Viral carcinogenesis	6	3	0.086	1
GOTERM_BP_DIRECT	transcription from RNA polymerase II promoter	10	5.1	0.086	1
UP_SEQ_FEATURE	zinc finger region:PHD-type	3	1.5	0.088	1
GOTERM_MF_DIRECT	ribosome binding	3	1.5	0.096	1
UP_SEQ_FEATURE	repeat:WD 4	6	3	0.097	1
GOTERM_BP_DIRECT	response to drug	7	3.6	0.097	1
GOTERM_MF_DIRECT	translation repressor activity, nucleic acid binding	2	1	0.098	1
GOTERM_BP_DIRECT	response to hydrogen peroxide	3	1.5	0.098	1
KEGG_PATHWAY	Sulfur metabolism	2	1	0.099	1
GOTERM_BP_DIRECT	endothelial cell activation	2	1	0.099	1
GOTERM_BP_DIRECT	regulation of stem cell population maintenance	2	1	0.099	1
GOTERM_BP_DIRECT	positive regulation of gene silencing by miRNA	2	1	0.099	1
