# Supplementary material for: Genome-wide Identification and Analysis of Splicing QTLs in Multiple Sclerosis by RNA-Seq Data
Source: Front Genet. 2021 Nov 12;12:769804. doi: 10.3389/fgene.2021.769804 (PMC8633104; doi:10.3389/fgene.2021.769804)
Supplement: Supplementary file 3 [file Table1.xlsx]

## Sheet: Sheet1
Table S1 The differentially AS evens between MS and control
Gene	Gene ID	Event	SampA_r1 (MS)	sampB_r1 (control)	E[ΔPSI]	MV|ΔPSI|_at_0.95
2021-03-06	ENSG00000145495	HsaINT0099887	0.248928	0.110334	0.138594	0.23
2021-03-07	ENSG00000136536	HsaINT0099915	0.138911	0.065095	0.073816	0.11
2021-03-07	ENSG00000136536	HsaINT0099917	0.147488	0.109971	0.037517	0.11
2021-09-04	ENSG00000108387	HsaEX0057290	0.722634	0.647675	0.074959	0.12
2021-09-04	ENSG00000108387	HsaEX0057291	0.569384	0.541037	0.028347	0.11
AAGAB	ENSG00000103591	HsaINT0000175	0.121206	0.05649	0.064716	0.13
AAMP	ENSG00000127837	HsaINT0000209	0.195295	0.144503	0.050791	0.14
AARSD1	ENSG00000108825	HsaEX0000168	0.946459	0.933912	0.012547	0.11
AARSD1	ENSG00000108825	HsaINT0000261	0.337456	0.14807	0.189386	0.21
AASDH	ENSG00000157426	HsaEX0000180	0.941839	0.929371	0.012468	0.11
AATF	ENSG00000108270	HsaINT0000332	0.170954	0.101727	0.069227	0.17
ABCA3	ENSG00000167972	HsaINT0000656	0.954799	0.922719	0.03208	0.21
ABCA7	ENSG00000064687	HsaEX6091435	0.959732	0.932331	0.027401	0.1
ABCB6	ENSG00000115657	HsaALTA0000038-1/2	0.948205	0.935961	0.012244	0.11
ABCB6	ENSG00000115657	HsaEX0000361	0.9087	0.80229	0.106409	0.32
ABCB6	ENSG00000115657	HsaEX0000362	0.909365	0.876584	0.032782	0.17
ABCB6	ENSG00000115657	HsaINT0001038	0.286823	0.076486	0.210337	0.59
ABCC3	ENSG00000108846	HsaEX0000448	0.782728	0.722527	0.060201	0.16
ABCC3	ENSG00000108846	HsaINT0001233	0.291066	0.125688	0.165378	0.32
ABCC3	ENSG00000108846	HsaINT0001237	0.537683	0.454183	0.0835	0.41
ABCC3	ENSG00000108846	HsaINT0001238	0.088062	0.058568	0.029494	0.17
ABCC3	ENSG00000108846	HsaINT0001239	0.244769	0.244694	7.5e-05	0.11
ABCC3	ENSG00000108846	HsaINT0001240	0.205776	0.194077	0.011699	0.14
AC004945.2	ENSG00000234456	HsaEX0000845	0.806652	0.707191	0.099462	0.14
AC011498.2	ENSG00000167674	HsaEX6092027	0.933506	0.925776	0.00773	0.1
AC055839.1	ENSG00000091592	HsaEX0001263	0.79873	0.672761	0.125969	0.17
AC079325.6	ENSG00000231027	HsaEX0001337	0.806875	0.584087	0.222788	0.44
AC091729.9	ENSG00000229043	HsaEX0001377	0.227892	0.198536	0.029356	0.2
AC134878.1	ENSG00000188681	HsaEX0001610	0.952625	0.951869	0.000756	0.1
AC138783.12	ENSG00000189011	HsaEX0001641	0.857179	0.711016	0.146163	0.15
ACAT1	ENSG00000075239	HsaINT0002301	0.206061	0.105166	0.100895	0.17
ACAT2	ENSG00000120437	HsaINT0002311	0.205428	0.144614	0.060814	0.28
ACCS	ENSG00000110455	HsaEX0001872	0.944649	0.861498	0.083152	0.35
ACCS	ENSG00000110455	HsaEX0001873	0.949837	0.932772	0.017065	0.11
ACCS	ENSG00000110455	HsaEX6001630	0.961705	0.942948	0.018758	0.14
ACCS	ENSG00000110455	HsaINT0002407	0.099315	0.064322	0.034993	0.1
ACCSL	ENSG00000205126	HsaEX6001613	0.94687	0.941315	0.005555	0.11
ACD	ENSG00000102977	HsaINT0002432	0.134872	0.066263	0.068609	0.16
ACOT13	ENSG00000112304	HsaINT0002636	0.203639	0.142382	0.061257	0.16
ACOT9	ENSG00000123130	HsaINT0002666	0.51285	0.126435	0.386415	0.11
ACSL3	ENSG00000123983	HsaEX0002073	0.936646	0.914064	0.022582	0.19
ACSL3	ENSG00000123983	HsaINT0002891	0.555794	0.214954	0.34084	0.24
ACSL4	ENSG00000068366	HsaINT0002918	0.10073	0.056477	0.044253	0.13
ACTA2	ENSG00000107796	HsaINT0003093	0.895961	0.14423	0.751731	0.39
ACTL6A	ENSG00000136518	HsaINT0003126	0.239433	0.082142	0.15729	0.24
ACTR1A	ENSG00000138107	HsaINT0003252	0.089751	0.079059	0.010692	0.1
ACTR1A	ENSG00000138107	HsaINT0003256	0.080557	0.060743	0.019814	0.1
ACTR6	ENSG00000075089	HsaINT0003318	0.951561	0.184528	0.767033	0.79
ACYP2	ENSG00000170634	HsaEX0002227	0.17899	0.124007	0.054983	0.21
ACYP2	ENSG00000170634	HsaEX6013394	0.118169	0.08059	0.037579	0.16
ADA	ENSG00000196839	HsaINT0003432	0.205492	0.104629	0.100863	0.11
ADAM17	ENSG00000151694	HsaINT0003576	0.954845	0.835774	0.119072	0.5
ADAM28	ENSG00000042980	HsaEX0002332	0.951254	0.596358	0.354896	0.1
ADAM28	ENSG00000042980	HsaINT0003700	0.36412	0.199185	0.164936	0.18
ADAT2	ENSG00000189007	HsaINT0004447	0.179992	0.082965	0.097027	0.31
ADHFE1	ENSG00000147576	HsaINT0004862	0.758535	0.504694	0.253841	0.3
ADPGK	ENSG00000159322	HsaEX0002849	0.959692	0.923161	0.036531	0.11
AFAP1	ENSG00000196526	HsaEX0002925	0.949013	0.945291	0.003722	0.1
AFG3L2	ENSG00000141385	HsaINT0005246	0.179576	0.086977	0.092599	0.19
AGBL3	ENSG00000146856	HsaINT0005455	0.169112	0.946596	-0.777484	0.55
AGPS	ENSG00000018510	HsaINT0005657	0.12319	0.225527	-0.102337	0.11
AGXT2L2	ENSG00000175309	HsaINT0005801	0.300362	0.213251	0.08711	0.36
AHCYL1	ENSG00000168710	HsaINT0005856	0.173387	0.071024	0.102363	0.15
AHCYL1	ENSG00000168710	HsaINT0005858	0.151701	0.099135	0.052566	0.14
AHSA2	ENSG00000173209	HsaINT0005967	0.161646	0.077452	0.084194	0.11
AIM1	ENSG00000112297	HsaINT0006052	0.649115	0.528792	0.120324	0.14
AIM2	ENSG00000163568	HsaINT0006091	0.789037	0.055546	0.733491	0.24
AIP	ENSG00000110711	HsaINT0006102	0.073949	0.056547	0.017402	0.1
AK5	ENSG00000154027	HsaEX0003336	0.950641	0.93351	0.017131	0.15
AKAP10	ENSG00000108599	HsaINT0006193	0.946438	0.473333	0.473105	0.64
AKAP13	ENSG00000170776	HsaALTA0000321-1/2	0.699676	0.606512	0.093164	0.22
AKAP13	ENSG00000170776	HsaINT0006244	0.157778	0.077237	0.080541	0.12
AKAP13	ENSG00000170776	HsaINT0006256	0.354586	0.081196	0.27339	0.26
AL592284.1	ENSG00000236943	HsaEX0003553	0.579407	0.468384	0.111024	0.11
ALDH2	ENSG00000111275	HsaINT0006803	0.074443	0.187493	-0.11305	0.16
ALDOA	ENSG00000149925	HsaEX0003656	0.937215	0.848485	0.08873	0.11
AMIGO2	ENSG00000139211	HsaEX0003940	0.335555	0.255181	0.080374	0.16
ANAPC11	ENSG00000141552	HsaALTD0000296-2/3	0.466835	0.384235	0.082599	0.1
ANAPC4	ENSG00000053900	HsaINT0007908	0.952898	0.251279	0.701619	0.84
ANK1	ENSG00000029534	HsaINT0008044	0.113956	0.062616	0.05134	0.19
ANK1	ENSG00000029534	HsaINT0008053	0.083622	0.067474	0.016147	0.15
ANK1	ENSG00000029534	HsaINT0008055	0.183549	0.060882	0.122667	0.35
ANK1	ENSG00000029534	HsaINT0008065	0.07696	0.054821	0.022139	0.19
ANKH	ENSG00000154122	HsaEX0004210	0.954645	0.947311	0.007334	0.11
ANKH	ENSG00000154122	HsaEX6097461	0.964392	0.937772	0.026619	0.14
ANKH	ENSG00000154122	HsaEX6097463	0.948808	0.944935	0.003873	0.1
ANKH	ENSG00000154122	HsaINT0008251	0.199053	0.062218	0.136835	0.12
ANKHD1	ENSG00000131503	HsaALTD0000310-2/2	0.797757	0.728718	0.069039	0.31
ANKHD1	ENSG00000131503	HsaEX0004213	0.948416	0.720934	0.227482	0.29
ANKHD1	ENSG00000131503	HsaINT0008281	0.152705	0.067803	0.084902	0.14
ANKRD11	ENSG00000167522	HsaINT0008398	0.382652	0.282462	0.100189	0.21
ANKRD17	ENSG00000132466	HsaINT0008492	0.205549	0.063841	0.141708	0.12
AOAH	ENSG00000136250	HsaEX0004767	0.968441	0.929862	0.03858	0.1
AOAH	ENSG00000136250	HsaEX0004770	0.92594	0.861284	0.064656	0.12
AP002478.2	ENSG00000177337	HsaEX0004839	0.542449	0.276337	0.266112	0.4
AP1G1	ENSG00000166747	HsaINT0009962	0.546169	0.16619	0.379979	0.36
AP2B1	ENSG00000006125	HsaINT0010086	0.22791	0.081693	0.146217	0.2
AP3B1	ENSG00000132842	HsaINT0010109	0.341059	0.181326	0.159733	0.16
AP3M1	ENSG00000185009	HsaINT0010189	0.439779	0.617863	-0.178084	0.1
APAF1	ENSG00000120868	HsaINT0010279	0.397824	0.945917	-0.548093	0.25
APAF1	ENSG00000120868	HsaINT0010292	0.9093	0.964414	-0.055114	0.54
APBB1IP	ENSG00000077420	HsaINT0010355	0.72856	0.557674	0.170886	0.28
APEX1	ENSG00000100823	HsaINT0010447	0.150489	0.139207	0.011281	0.1
APH1B	ENSG00000138613	HsaEX0005126	0.945468	0.831694	0.113774	0.31
APIP	ENSG00000149089	HsaINT0010482	0.193865	0.174892	0.018973	0.18
APLF	ENSG00000169621	HsaEX0005132	0.859591	0.666141	0.19345	0.27
APLP2	ENSG00000084234	HsaEX0005149	0.714827	0.681462	0.033365	0.13
APOBEC3F	ENSG00000128394	HsaINT0010620	0.140492	0.081392	0.059099	0.15
APPL2	ENSG00000136044	HsaEX0005222	0.835827	0.954445	-0.118617	0.11
ARAF	ENSG00000078061	HsaALTA0000581-2/2	0.076017	0.065229	0.010787	0.1
ARAF	ENSG00000078061	HsaEX0005257	0.083462	0.064407	0.019055	0.1
ARAF	ENSG00000078061	HsaINT0010908	0.065438	0.065352	8.7e-05	0.1
ARAF	ENSG00000078061	HsaINT0010917	0.172637	0.11843	0.054207	0.14
ARAP2	ENSG00000047365	HsaINT0010969	0.311747	0.071607	0.24014	0.32
ARF6	ENSG00000165527	HsaINT0011058	0.102256	0.524191	-0.421935	0.41
ARFGAP2	ENSG00000149182	HsaALTA0000592-2/2	0.946365	0.929045	0.01732	0.11
ARHGAP15	ENSG00000075884	HsaINT0011291	0.146452	0.07113	0.075323	0.12
ARHGAP25	ENSG00000163219	HsaEX0005462	0.907158	0.880154	0.027003	0.11
ARHGEF3	ENSG00000163947	HsaEX0005675	0.05203	0.048655	0.003375	0.1
ARHGEF3	ENSG00000163947	HsaINT0012042	0.227842	0.066214	0.161628	0.25
ARHGEF3	ENSG00000163947	HsaINT0012043	0.159819	0.043429	0.11639	0.2
ARHGEF3	ENSG00000163947	HsaINT0012044	0.122267	0.070756	0.051511	0.1
ARID4A	ENSG00000032219	HsaEX0005795	0.958991	0.945101	0.013891	0.11
ARID4A	ENSG00000032219	HsaINT0012273	0.265969	0.185147	0.080823	0.12
ARID4B	ENSG00000054267	HsaINT0012298	0.220587	0.058688	0.161899	0.19
ARIH2	ENSG00000177479	HsaALTD0000455-1/2	0.954251	0.930437	0.023814	0.1
ARIH2	ENSG00000177479	HsaINT0012353	0.128517	0.079013	0.049504	0.11
ARL6IP4	ENSG00000182196	HsaALTA0000647-2/3	0.756646	0.692329	0.064318	0.13
ARMC1	ENSG00000104442	HsaINT0012467	0.901652	0.430381	0.471271	0.22
ARMC3	ENSG00000165309	HsaALTA0000649-3/3	0.781586	0.661238	0.120348	0.28
ARNT	ENSG00000143437	HsaEX0005983	0.950415	0.920896	0.029519	0.15
ARPC1A	ENSG00000241685	HsaINT0012704	0.256402	0.090367	0.166035	0.25
ARRDC1	ENSG00000197070	HsaINT0012826	0.331414	0.238623	0.092791	0.14
ARRDC4	ENSG00000140450	HsaINT0012848	0.94401	0.831966	0.112043	0.1
ARSA	ENSG00000100299	HsaEX0006061	0.952076	0.950615	0.001461	0.11
ARSA	ENSG00000100299	HsaINT0012854	0.102562	0.074498	0.028064	0.17
ARV1	ENSG00000173409	HsaEX0006121	0.21204	0.086036	0.126004	0.2
ARV1	ENSG00000173409	HsaINT0012959	0.5596	0.083776	0.475824	0.57
ASCC2	ENSG00000100325	HsaEX0006240	0.960315	0.935617	0.024698	0.13
ASCC2	ENSG00000100325	HsaINT0013227	0.515058	0.149891	0.365166	0.52
ASCC2	ENSG00000100325	HsaINT0013228	0.560528	0.202354	0.358174	0.16
ASCC2	ENSG00000100325	HsaINT0013238	0.328786	0.127537	0.201249	0.29
ASCC2	ENSG00000100325	HsaINT0013240	0.305236	0.207128	0.098108	0.1
ASGR1	ENSG00000141505	HsaINT0013301	0.456312	0.277877	0.178435	0.24
ASH2L	ENSG00000129691	HsaEX0006279	0.425471	0.325579	0.099893	0.19
ASH2L	ENSG00000129691	HsaINT0013346	0.128439	0.065145	0.063294	0.18
ASH2L	ENSG00000129691	HsaINT0013352	0.057229	0.05111	0.006119	0.11
ASNA1	ENSG00000198356	HsaALTD0000515-1/2	0.059576	0.059233	0.000344	0.12
ASPH	ENSG00000198363	HsaEX0006324	0.268963	0.11232	0.156644	0.29
ASRGL1	ENSG00000162174	HsaALTA0000730-2/2	0.388104	0.280487	0.107616	0.28
ASTE1	ENSG00000034533	HsaINT0013535	0.940738	0.789752	0.150986	0.51
ATE1	ENSG00000107669	HsaEX0006486	0.6503	0.526209	0.124091	0.14
ATF1	ENSG00000123268	HsaEX6066522	0.959512	0.932812	0.026699	0.11
ATG13	ENSG00000175224	HsaINT0013878	0.163672	0.077998	0.085674	0.32
ATG13	ENSG00000175224	HsaINT0013880	0.168041	0.093366	0.074675	0.14
ATG13	ENSG00000175224	HsaINT0013892	0.139485	0.075335	0.06415	0.18
ATG4A	ENSG00000101844	HsaINT0014038	0.702229	0.250456	0.451773	0.46
ATG4C	ENSG00000125703	HsaINT0014063	0.418061	0.366443	0.051617	0.11
ATG5	ENSG00000057663	HsaINT0014076	0.205216	0.122956	0.082261	0.17
ATG7	ENSG00000197548	HsaEX6054396	0.936534	0.935919	0.000614	0.1
ATG9A	ENSG00000198925	HsaEX0006670	0.944003	0.932764	0.011238	0.12
ATG9A	ENSG00000198925	HsaINT0014116	0.40778	0.098884	0.308895	0.84
ATIC	ENSG00000138363	HsaEX0006676	0.958769	0.942936	0.015832	0.17
ATM	ENSG00000149311	HsaINT0014199	0.223492	0.71122	-0.487728	0.47
ATM	ENSG00000149311	HsaINT0014232	0.849055	0.742552	0.106503	0.19
ATM	ENSG00000149311	HsaINT0014233	0.954162	0.70732	0.246842	0.29
ATM	ENSG00000149311	HsaINT0014237	0.793419	0.368207	0.425212	0.41
ATP11B	ENSG00000058063	HsaINT0014394	0.425985	0.277157	0.148829	0.15
ATP13A4	ENSG00000127249	HsaEX0006837	0.570649	0.960522	-0.389874	0.14
ATP13A4	ENSG00000127249	HsaEX6060190	0.953069	0.934172	0.018897	0.11
ATP2C1	ENSG00000017260	HsaALTD0000581-1/2	0.379305	0.269355	0.10995	0.19
ATP2C1	ENSG00000017260	HsaINT0014870	0.106972	0.049861	0.057111	0.1
ATP2C1	ENSG00000017260	HsaINT0014887	0.080131	0.055695	0.024436	0.11
ATP9B	ENSG00000166377	HsaINT0015533	0.353927	0.258838	0.095089	0.26
ATPBD4	ENSG00000134146	HsaEX0007165	0.94332	0.943143	0.000177	0.1
ATXN3	ENSG00000066427	HsaINT0015820	0.394257	0.340005	0.054252	0.25
AURKAIP1	ENSG00000175756	HsaINT0015911	0.150897	0.064926	0.085971	0.14
BAZ1B	ENSG00000009954	HsaEX0007707	0.963265	0.939999	0.023266	0.13
BCAP31	ENSG00000185825	HsaINT0017023	0.411062	0.328576	0.082486	0.24
BCCIP	ENSG00000107949	HsaINT0017137	0.386335	0.250037	0.136298	0.3
BCCIP	ENSG00000107949	HsaINT0017141	0.379202	0.28593	0.093272	0.17
BCKDHA	ENSG00000248098	HsaINT0017150	0.130755	0.074417	0.056338	0.1
BCKDK	ENSG00000103507	HsaINT0017172	0.299614	0.238612	0.061003	0.14
BCLAF1	ENSG00000029363	HsaEX0007929	0.189143	0.110189	0.078954	0.14
BEND7	ENSG00000165626	HsaALTD0000699-2/2	0.612001	0.485875	0.126125	0.27
BEST3	ENSG00000127325	HsaEX6067771	0.96495	0.934403	0.030547	0.16
BEST3	ENSG00000127325	HsaEX6067772	0.963376	0.945553	0.017823	0.11
BET1L	ENSG00000177951	HsaINT0017567	0.205022	0.076078	0.128944	0.27
BIRC6	ENSG00000115760	HsaINT0017826	0.948813	0.904632	0.044181	0.26
BIVM	ENSG00000134897	HsaINT0017840	0.172206	0.090423	0.081783	0.1
BIVM	ENSG00000134897	HsaINT0017843	0.273673	0.082341	0.191333	0.61
BIVM	ENSG00000134897	HsaINT0017844	0.528726	0.152444	0.376283	0.27
BLNK	ENSG00000095585	HsaALTD0000712-1/2	0.081411	0.140202	-0.058791	0.1
BMP2K	ENSG00000138756	HsaEX0008214	0.969023	0.870257	0.098766	0.26
BMP2K	ENSG00000138756	HsaEX6085055	0.964819	0.943109	0.02171	0.12
BOD1L	ENSG00000038219	HsaEX6083608	0.936591	0.960183	-0.023592	0.13
BRD2	ENSG00000204256	HsaEX0008410	0.266599	0.139301	0.127299	0.14
BRD4	ENSG00000141867	HsaINT0018503	0.068211	0.06073	0.00748	0.1
BRD8	ENSG00000112983	HsaINT0018545	0.344072	0.062836	0.281235	0.32
BRE	ENSG00000158019	HsaEX0008450	0.141131	0.088998	0.052133	0.11
BRE	ENSG00000158019	HsaEX0008452	0.175454	0.120372	0.055082	0.12
BRIX1	ENSG00000113460	HsaEX6097666	0.943655	0.941901	0.001754	0.11
BRIX1	ENSG00000113460	HsaEX6097668	0.973862	0.931545	0.042316	0.13
BRWD1	ENSG00000185658	HsaEX0008514	0.931925	0.914088	0.017837	0.11
BRWD1	ENSG00000185658	HsaINT0018781	0.653498	0.169916	0.483582	0.48
BSCL2	ENSG00000168000	HsaALTD0000761-1/2	0.804661	0.775986	0.028675	0.2
BTG3	ENSG00000154640	HsaEX0008673	0.954279	0.936476	0.017804	0.14
BTLA	ENSG00000186265	HsaEX0008678	0.965794	0.771562	0.194231	0.18
BTLA	ENSG00000186265	HsaINT0019095	0.280754	0.109043	0.171712	0.16
BTN3A2	ENSG00000186470	HsaALTA0001011-1/2	0.899872	0.896877	0.002995	0.13
BTRC	ENSG00000166167	HsaINT0019191	0.282894	0.06351	0.219384	0.2
BUD13	ENSG00000137656	HsaINT0019256	0.950644	0.240521	0.710123	0.43
BUD13	ENSG00000137656	HsaINT0019259	0.460529	0.899935	-0.439406	0.21
BZW2	ENSG00000136261	HsaINT0019324	0.171948	0.149627	0.022321	0.12
BZW2	ENSG00000136261	HsaINT0019331	0.19271	0.058171	0.13454	0.11
C10orf118	ENSG00000165813	HsaINT0019372	0.476945	0.181321	0.295624	0.37
C10orf18	ENSG00000108021	HsaINT0019466	0.639874	0.423373	0.216501	0.11
C10orf32	ENSG00000166275	HsaINT0019502	0.178805	0.111566	0.067239	0.11
C10orf32	ENSG00000166275	HsaINT0019504	0.248896	0.097442	0.151454	0.43
C10orf46	ENSG00000151893	HsaINT0019510	0.203847	0.056012	0.147835	0.19
C10orf46	ENSG00000151893	HsaINT0019517	0.21471	0.182265	0.032445	0.12
C11orf1	ENSG00000137720	HsaEX0008950	0.949936	0.923405	0.026531	0.27
C11orf1	ENSG00000137720	HsaINT0019704	0.608961	0.212214	0.396747	0.12
C11orf30	ENSG00000158636	HsaINT0019751	0.942017	0.859817	0.0822	0.67
C11orf49	ENSG00000149179	HsaINT0019818	0.176059	0.143755	0.032305	0.12
C11orf54	ENSG00000182919	HsaEX0009011	0.94449	0.943792	0.000698	0.1
C11orf67	ENSG00000087884	HsaEX0009044	0.948018	0.919418	0.0286	0.1
C12orf10	ENSG00000139637	HsaINT0020010	0.270734	0.077099	0.193634	0.2
C12orf11	ENSG00000064102	HsaINT0020021	0.175549	0.864941	-0.689392	0.22
C12orf24	ENSG00000204856	HsaINT0020034	0.521633	0.225206	0.296426	0.38
C12orf35	ENSG00000174718	HsaINT0020062	0.313492	0.181775	0.131717	0.18
C12orf44	ENSG00000123395	HsaEX6066606	0.945593	0.943605	0.001987	0.12
C14orf102	ENSG00000119720	HsaEX0009351	0.583028	0.240954	0.342074	0.34
C14orf145	ENSG00000100629	HsaEX0009407	0.957631	0.936686	0.020945	0.13
C14orf153	ENSG00000126214	HsaALTA0001073-1/2	0.400957	0.087385	0.313571	0.43
C14orf153	ENSG00000126214	HsaEX6073075	0.958841	0.938297	0.020544	0.11
C14orf153	ENSG00000126214	HsaEX6073084	0.949191	0.93291	0.016281	0.1
C14orf45	ENSG00000119636	HsaEX0009498	0.829841	0.712662	0.117178	0.13
C14orf45	ENSG00000119636	HsaEX0009500	0.761657	0.607438	0.154219	0.11
C15orf57	ENSG00000128891	HsaEX0009596	0.958661	0.898515	0.060146	0.12
C15orf57	ENSG00000128891	HsaEX6073853	0.962785	0.937265	0.025519	0.11
C16orf62	ENSG00000103544	HsaEX0009670	0.938424	0.887988	0.050436	0.11
C17orf48	ENSG00000170222	HsaINT0021310	0.182618	0.100064	0.082554	0.21
C17orf62	ENSG00000178927	HsaEX0009793	0.914253	0.850068	0.064185	0.1
C17orf81	ENSG00000170291	HsaINT0021495	0.390679	0.376128	0.014551	0.12
C17orf85	ENSG00000074356	HsaEX6020045	0.945084	0.928918	0.016166	0.16
C19orf6	ENSG00000182087	HsaINT0021836	0.570406	0.52308	0.047326	0.11
C19orf60	ENSG00000006015	HsaALTA0001139-1/3	0.312467	0.270823	0.041645	0.27
C19orf60	ENSG00000006015	HsaINT0021843	0.416393	0.38267	0.033723	0.14
C1orf162	ENSG00000143110	HsaALTA0001172-2/2	0.211339	0.172932	0.038407	0.11
C1orf27	ENSG00000157181	HsaINT0022446	0.660303	0.353157	0.307146	0.54
C1orf31	ENSG00000168275	HsaINT0022459	0.117087	0.10146	0.015627	0.19
C1orf35	ENSG00000143793	HsaEX6037153	0.939869	0.939586	0.000284	0.14
C1orf52	ENSG00000162642	HsaEX0010293	0.787312	0.765739	0.021573	0.11
C1orf59	ENSG00000162639	HsaINT0022536	0.580299	0.15165	0.428648	0.43
C1orf63	ENSG00000117616	HsaEX0010319	0.712192	0.623516	0.088676	0.17
C1orf77	ENSG00000160679	HsaINT0022568	0.680081	0.453091	0.22699	0.57
C1orf9	ENSG00000094975	HsaINT0022631	0.120115	0.062329	0.057786	0.1
C1orf97	ENSG00000153363	HsaEX0010379	0.538776	0.089821	0.448955	0.64
C20orf11	ENSG00000101193	HsaALTD0000924-1/2	0.066019	0.057126	0.008893	0.11
C20orf11	ENSG00000101193	HsaINT0022692	0.110162	0.065574	0.044588	0.19
C20orf29	ENSG00000125843	HsaALTD0000933-1/3	0.13482	0.120555	0.014265	0.12
C20orf29	ENSG00000125843	HsaALTD0000933-3/3	0.352469	0.302975	0.049494	0.22
C20orf29	ENSG00000125843	HsaINT0022960	0.256831	0.188776	0.068055	0.15
C21orf49	ENSG00000205930	HsaINT0023104	0.37335	0.222048	0.151302	0.26
C21orf57	ENSG00000182362	HsaEX0010559	0.939078	0.85561	0.083468	0.27
C21orf58	ENSG00000160298	HsaEX6006700	0.95366	0.931934	0.021727	0.19
C21orf63	ENSG00000166979	HsaALTD0000949-2/3	0.823407	0.715742	0.107665	0.23
C21orf63	ENSG00000166979	HsaINT0023138	0.331183	0.315728	0.015455	0.17
C22orf25	ENSG00000183597	HsaALTA0001238-1/2	0.940418	0.889642	0.050776	0.22
C22orf28	ENSG00000100220	HsaINT0023212	0.28747	0.124382	0.163088	0.12
C2CD2L	ENSG00000172375	HsaEX6005114	0.943711	0.937351	0.00636	0.1
C2orf24	ENSG00000115649	HsaINT0023369	0.068048	0.066507	0.00154	0.1
C2orf28	ENSG00000138085	HsaALTD0000967-1/2	0.3997	0.259336	0.140364	0.26
C2orf65	ENSG00000159374	HsaEX0010754	0.94951	0.925907	0.023603	0.16
C2orf68	ENSG00000168887	HsaEX0010772	0.94462	0.932905	0.011716	0.11
C2orf74	ENSG00000237651	HsaINT0023587	0.125444	0.04805	0.077394	0.12
C2orf79	ENSG00000184924	HsaINT0023604	0.064212	0.058253	0.005959	0.1
C2orf84	ENSG00000219626	HsaEX0010793	0.895081	0.65565	0.239431	0.32
C2orf84	ENSG00000219626	HsaEX0010794	0.938878	0.810805	0.128074	0.11
C2orf84	ENSG00000219626	HsaEX0010797	0.218382	0.082945	0.135438	0.15
C2orf89	ENSG00000186854	HsaEX0010828	0.834577	0.469436	0.36514	0.23
C3orf1	ENSG00000113845	HsaEX0010834	0.93452	0.863819	0.070701	0.19
C3orf1	ENSG00000113845	HsaEX0010835	0.904755	0.885013	0.019742	0.1
C3orf1	ENSG00000113845	HsaINT0023725	0.383036	0.166073	0.216963	0.4
C3orf1	ENSG00000113845	HsaINT0023726	0.134858	0.105231	0.029627	0.11
C3orf1	ENSG00000113845	HsaINT0023727	0.131345	0.080975	0.050369	0.1
C3orf1	ENSG00000113845	HsaINT0023728	0.241379	0.075507	0.165873	0.21
C3orf63	ENSG00000163946	HsaEX0010929	0.943014	0.956977	-0.013964	0.11
C3orf75	ENSG00000163832	HsaEX0010965	0.945648	0.925721	0.019927	0.1
C3orf75	ENSG00000163832	HsaINT0023980	0.942695	0.265074	0.677621	0.74
C4orf27	ENSG00000056050	HsaINT0024093	0.317573	0.221306	0.096267	0.21
C4orf36	ENSG00000163633	HsaEX0011042	0.942231	0.937017	0.005213	0.11
C4orf41	ENSG00000168538	HsaINT0024141	0.188741	0.861501	-0.672761	0.34
C6orf125	ENSG00000137288	HsaINT0024538	0.186803	0.08393	0.102873	0.1
C6orf145	ENSG00000168994	HsaALTD0001039-2/2	0.940955	0.938265	0.00269	0.1
C6orf150	ENSG00000164430	HsaINT0024587	0.201766	0.394426	-0.19266	0.27
C6orf204	ENSG00000111860	HsaEX6049118	0.941	0.940584	0.000416	0.1
C6orf48	ENSG00000204387	HsaALTA0001342-1/3	0.950162	0.932737	0.017425	0.15
C6orf70	ENSG00000130023	HsaINT0024794	0.252847	0.081817	0.17103	0.17
C7orf23	ENSG00000135185	HsaINT0024879	0.318071	0.25557	0.0625	0.1
C7orf44	ENSG00000106603	HsaINT0024954	0.161991	0.093665	0.068326	0.22
C7orf44	ENSG00000106603	HsaINT0024956	0.199781	0.145677	0.054104	0.1
C7orf47	ENSG00000160813	HsaINT0024967	0.672682	0.640083	0.032598	0.13
C7orf55	ENSG00000164898	HsaINT0024990	0.201311	0.167565	0.033746	0.17
C7orf64	ENSG00000127993	HsaEX0011503	0.931479	0.912251	0.019228	0.14
C8orf38	ENSG00000156170	HsaEX0011525	0.936841	0.907598	0.029243	0.12
C8orf38	ENSG00000156170	HsaEX0011530	0.531247	0.445334	0.085913	0.11
C8orf40	ENSG00000176209	HsaINT0025155	0.204628	0.095194	0.109434	0.18
C8orf83	ENSG00000205133	HsaALTA0001376-1/2	0.440203	0.286095	0.154108	0.16
C9orf119	ENSG00000175854	HsaALTA0001382-1/2	0.590534	0.522301	0.068233	0.11
C9orf3	ENSG00000148120	HsaEX0011662	0.425183	0.348745	0.076438	0.41
C9orf3	ENSG00000148120	HsaEX0011663	0.943958	0.916081	0.027877	0.11
C9orf82	ENSG00000120159	HsaALTD0001095-2/2	0.473434	0.46375	0.009684	0.14
C9orf82	ENSG00000120159	HsaINT0025549	0.057044	0.05544	0.001604	0.1
CA13	ENSG00000185015	HsaINT0025721	0.211493	0.177207	0.034286	0.23
CALD1	ENSG00000122786	HsaALTA0001424-1/2	0.12339	0.090371	0.033019	0.1
CALHM2	ENSG00000138172	HsaEX6090238	0.968646	0.945161	0.023486	0.11
CAMK1	ENSG00000134072	HsaEX0012198	0.959348	0.933946	0.025403	0.12
CAMK1	ENSG00000134072	HsaEX6054273	0.961293	0.934086	0.027207	0.1
CAMLG	ENSG00000164615	HsaEX0012271	0.340868	0.198289	0.142579	0.15
CAMTA2	ENSG00000108509	HsaEX0012306	0.885178	0.87269	0.012488	0.16
CAMTA2	ENSG00000108509	HsaINT0027224	0.116224	0.057542	0.058682	0.1
CAND1	ENSG00000111530	HsaEX6067692	0.967505	0.94322	0.024286	0.11
CAND1	ENSG00000111530	HsaEX6067696	0.94852	0.938707	0.009813	0.1
CAPN2	ENSG00000162909	HsaINT0027435	0.529972	0.456037	0.073935	0.31
CAPN7	ENSG00000131375	HsaEX6054593	0.802506	0.956748	-0.154242	0.15
CAPRIN1	ENSG00000135387	HsaINT0027587	0.260368	0.073617	0.186751	0.12
CARD8	ENSG00000105483	HsaALTA0001477-2/2	0.806831	0.692577	0.114255	0.22
CARS	ENSG00000110619	HsaINT0027808	0.276581	0.046866	0.229715	0.21
CARS2	ENSG00000134905	HsaINT0027829	0.204324	0.110862	0.093462	0.14
CARS2	ENSG00000134905	HsaINT0027834	0.291632	0.139779	0.151853	0.15
CARS2	ENSG00000134905	HsaINT0027835	0.136475	0.063441	0.073034	0.15
CASP3	ENSG00000164305	HsaALTD0001162-1/2	0.129508	0.112428	0.01708	0.11
CASP8	ENSG00000064012	HsaEX0012592	0.790192	0.754826	0.035366	0.11
CASP8AP2	ENSG00000118412	HsaEX0012599	0.90634	0.943282	-0.036943	0.13
CASP9	ENSG00000132906	HsaEX0012610	0.915908	0.901855	0.014053	0.11
CASP9	ENSG00000132906	HsaINT0028119	0.122575	0.072172	0.050403	0.1
CBFB	ENSG00000067955	HsaALTD0001172-2/2	0.566581	0.504248	0.062332	0.2
CBL	ENSG00000110395	HsaEX0012725	0.946056	0.926066	0.01999	0.11
CBL	ENSG00000110395	HsaINT0028377	0.946334	0.061365	0.884969	0.87
CBR4	ENSG00000145439	HsaINT0028430	0.091923	0.324028	-0.232105	0.28
CBX5	ENSG00000094916	HsaINT0028498	0.181941	0.155761	0.02618	0.13
CCAR1	ENSG00000060339	HsaINT0028650	0.305769	0.151458	0.154311	0.22
CCDC101	ENSG00000176476	HsaINT0028692	0.287191	0.064847	0.222344	0.22
CCDC104	ENSG00000163001	HsaINT0028726	0.130557	0.079512	0.051045	0.11
CCDC107	ENSG00000159884	HsaINT0028743	0.688366	0.581427	0.10694	0.15
CCDC109A	ENSG00000156026	HsaINT0028783	0.109229	0.058736	0.050493	0.12
CCDC14	ENSG00000175455	HsaINT0029050	0.189906	0.079591	0.110316	0.1
CCDC146	ENSG00000135205	HsaINT0029134	0.361805	0.892199	-0.530394	0.27
CCDC159	ENSG00000183401	HsaALTD0001200-2/2	0.947122	0.936986	0.010136	0.1
CCDC18	ENSG00000122483	HsaEX0013156	0.313073	0.132948	0.180125	0.2
CCDC18	ENSG00000122483	HsaINT0029376	0.096099	0.058797	0.037303	0.16
CCDC18	ENSG00000122483	HsaINT0029387	0.258484	0.07429	0.184194	0.31
CCDC41	ENSG00000173588	HsaINT0029593	0.961763	0.536892	0.42487	0.48
CCDC46	ENSG00000154240	HsaINT0029658	0.949775	0.156753	0.793022	0.57
CCDC88A	ENSG00000115355	HsaINT0030051	0.131909	0.077872	0.054037	0.14
CCDC91	ENSG00000123106	HsaINT0030165	0.19523	0.066571	0.12866	0.14
CCDC92	ENSG00000119242	HsaEX0013552	0.366135	0.312153	0.053983	0.16
CCNH	ENSG00000134480	HsaINT0030462	0.112153	0.063401	0.048752	0.14
CCNJL	ENSG00000135083	HsaEX0013654	0.954401	0.943238	0.011163	0.1
CCNJL	ENSG00000135083	HsaEX0013658	0.269178	0.228604	0.040574	0.25
CCNJL	ENSG00000135083	HsaEX0013659	0.122127	0.103561	0.018566	0.11
CCNJL	ENSG00000135083	HsaINT0030482	0.135442	0.113599	0.021843	0.14
CCNK	ENSG00000090061	HsaINT0030486	0.456884	0.071291	0.385593	0.48
CCR7	ENSG00000126353	HsaINT0030576	0.115158	0.244534	-0.129376	0.2
CCS	ENSG00000173992	HsaINT0030591	0.153281	0.105717	0.047564	0.22
CD163	ENSG00000177575	HsaALTA0001650-2/2	0.302117	0.157703	0.144414	0.33
CD19	ENSG00000177455	HsaINT0030861	0.192524	0.871411	-0.678886	0.26
CD1C	ENSG00000158481	HsaEX0013774	0.680938	0.624131	0.056807	0.17
CD244	ENSG00000122223	HsaINT0030954	0.190949	0.095696	0.095253	0.15
CD247	ENSG00000198821	HsaALTA0001653-2/2	0.48302	0.380974	0.102046	0.18
CD247	ENSG00000198821	HsaINT0030962	0.096161	0.067833	0.028328	0.1
CD2AP	ENSG00000198087	HsaINT0031004	0.393711	0.061484	0.332227	0.43
CD4	ENSG00000010610	HsaINT0031114	0.227384	0.110873	0.116511	0.15
CD40	ENSG00000101017	HsaEX0013852	0.967641	0.764618	0.203022	0.51
CD46	ENSG00000117335	HsaEX0013872	0.638465	0.581153	0.057312	0.15
CD72	ENSG00000137101	HsaINT0031258	0.587713	0.246555	0.341158	0.34
CD96	ENSG00000153283	HsaINT0031349	0.15439	0.049178	0.105212	0.16
CD96	ENSG00000153283	HsaINT0031351	0.226801	0.184997	0.041804	0.12
CDA	ENSG00000158825	HsaEX0013946	0.882392	0.851069	0.031323	0.15
CDC26	ENSG00000176386	HsaINT0031576	0.198648	0.119847	0.078802	0.19
CDC27	ENSG00000004897	HsaINT0031584	0.118881	0.072339	0.046542	0.2
CDC27	ENSG00000004897	HsaINT0031588	0.318354	0.108552	0.209802	0.26
CDC37L1	ENSG00000106993	HsaEX6060548	0.964516	0.943092	0.021424	0.14
CDC37L1	ENSG00000106993	HsaEX6060549	0.965287	0.942339	0.022948	0.1
CDC37L1	ENSG00000106993	HsaINT0031611	0.285663	0.05372	0.231943	0.27
CDC37L1	ENSG00000106993	HsaINT0031612	0.653921	0.420423	0.233499	0.49
CDC40	ENSG00000168438	HsaEX6048910	0.977386	0.934692	0.042694	0.17
CDC40	ENSG00000168438	HsaEX6048911	0.954748	0.933922	0.020826	0.11
CDC40	ENSG00000168438	HsaINT0031615	0.857292	0.289361	0.567931	0.31
CDC42BPA	ENSG00000143776	HsaINT0031665	0.078403	0.149814	-0.071411	0.15
CDC42BPB	ENSG00000121388	HsaINT0031702	0.157451	0.075241	0.08221	0.23
CDC5L	ENSG00000096401	HsaINT0031784	0.255946	0.058291	0.197655	0.3
CDK13	ENSG00000065883	HsaINT0032432	0.496007	0.205473	0.290534	0.19
CDK13	ENSG00000065883	HsaINT0032433	0.593778	0.091578	0.5022	0.55
CDK16	ENSG00000102225	HsaALTA0001726-2/2	0.090581	0.088739	0.001842	0.1
CDK16	ENSG00000102225	HsaALTD0001324-2/2	0.929616	0.904258	0.025358	0.16
CDK16	ENSG00000102225	HsaALTD0001325-3/3	0.957587	0.943477	0.01411	0.1
CDK17	ENSG00000059758	HsaINT0032483	0.080786	0.07777	0.003016	0.11
CDK17	ENSG00000059758	HsaINT0032488	0.100331	0.064578	0.035752	0.12
CDK17	ENSG00000059758	HsaINT0032496	0.274423	0.114534	0.159889	0.22
CDK5RAP2	ENSG00000136861	HsaALTD0001330-2/2	0.816622	0.735749	0.080873	0.1
CDK9	ENSG00000136807	HsaINT0032671	0.368127	0.184214	0.183912	0.15
CDKL1	ENSG00000100490	HsaINT0032689	0.327749	0.171373	0.156376	0.36
CDKN3	ENSG00000100526	HsaEX0014424	0.94084	0.92437	0.01647	0.12
CEBPZ	ENSG00000115816	HsaINT0033003	0.163995	0.094442	0.069553	0.18
CELF1	ENSG00000149187	HsaINT0033106	0.663949	0.165807	0.498143	0.61
CENPE	ENSG00000138778	HsaINT0033315	0.945406	0.058252	0.887154	0.86
CENPK	ENSG00000123219	HsaINT0033412	0.219479	0.159896	0.059583	0.11
CENPT	ENSG00000102901	HsaEX6044464	0.943194	0.93592	0.007274	0.16
CENPT	ENSG00000102901	HsaINT0033474	0.384118	0.290851	0.093267	0.18
CENPT	ENSG00000102901	HsaINT0033475	0.320768	0.285374	0.035394	0.13
CEP110	ENSG00000119397	HsaINT0033505	0.262489	0.138143	0.124346	0.1
CEP110	ENSG00000119397	HsaINT0033508	0.128138	0.448903	-0.320764	0.32
CEP110	ENSG00000119397	HsaINT0033511	0.11797	0.168096	-0.050127	0.18
CEP120	ENSG00000168944	HsaINT0033532	0.746974	0.612416	0.134558	0.14
CEP170	ENSG00000143702	HsaEX0014725	0.74486	0.679463	0.065397	0.24
CEP192	ENSG00000101639	HsaINT0033696	0.050831	0.642	-0.591169	0.28
CEP78	ENSG00000148019	HsaEX0014867	0.944613	0.894527	0.050086	0.31
CEP78	ENSG00000148019	HsaINT0033920	0.7227	0.51882	0.20388	0.2
CEP97	ENSG00000182504	HsaINT0033941	0.810974	0.940628	-0.129654	0.12
CEPT1	ENSG00000134255	HsaINT0033948	0.802743	0.652799	0.149944	0.14
CFLAR	ENSG00000003402	HsaINT0034194	0.167192	0.100664	0.066528	0.11
CGRRF1	ENSG00000100532	HsaALTA0001828-1/2	0.219452	0.084539	0.134914	0.16
CHD1	ENSG00000153922	HsaINT0034407	0.654522	0.551329	0.103194	0.14
CHD2	ENSG00000173575	HsaINT0034454	0.277488	0.188219	0.08927	0.21
CHD2	ENSG00000173575	HsaINT0034477	0.086549	0.1517	-0.065151	0.13
CHD4	ENSG00000111642	HsaEX6064775	0.939586	0.939127	0.000459	0.11
CHFR	ENSG00000072609	HsaEX0015165	0.948204	0.787525	0.160679	0.27
CHKB	ENSG00000100288	HsaINT0034924	0.294734	0.23405	0.060684	0.13
CHMP2B	ENSG00000083937	HsaINT0034991	0.148837	0.069364	0.079474	0.12
CHMP4B	ENSG00000101421	HsaINT0034999	0.120374	0.089831	0.030544	0.1
CHMP4C	ENSG00000164695	HsaEX6081296	0.95769	0.951106	0.006585	0.1
CHORDC1	ENSG00000110172	HsaINT0035062	0.14775	0.088847	0.058903	0.12
CHRAC1	ENSG00000104472	HsaINT0035097	0.144687	0.10861	0.036077	0.1
CHRNA2	ENSG00000120903	HsaEX6080105	0.949405	0.947162	0.002243	0.1
CIDEB	ENSG00000136305	HsaINT0035426	0.229769	0.130182	0.099587	0.21
CIRH1A	ENSG00000141076	HsaEX0015408	0.946199	0.940687	0.005512	0.11
CIRH1A	ENSG00000141076	HsaINT0035497	0.164232	0.091536	0.072697	0.17
CIRH1A	ENSG00000141076	HsaINT0035505	0.206009	0.053782	0.152227	0.14
CKAP2	ENSG00000136108	HsaINT0035594	0.363596	0.092622	0.270975	0.25
CLCN4	ENSG00000073464	HsaEX0015548	0.973309	0.938918	0.034392	0.12
CLCN4	ENSG00000073464	HsaEX6050701	0.967488	0.936255	0.031233	0.13
CLCN4	ENSG00000073464	HsaEX6050702	0.951872	0.934586	0.017286	0.12
CLCN7	ENSG00000103249	HsaEX6041613	0.933614	0.952406	-0.018792	0.1
CLEC4A	ENSG00000111729	HsaEX0015624	0.885752	0.864398	0.021354	0.14
CLEC4E	ENSG00000166523	HsaEX0015628	0.793702	0.727358	0.066343	0.21
CLIC3	ENSG00000169583	HsaINT0036319	0.059288	0.044271	0.015017	0.1
CLIC3	ENSG00000169583	HsaINT0036320	0.128377	0.08326	0.045116	0.15
CLIP2	ENSG00000106665	HsaALTD0001473-2/2	0.950643	0.939819	0.010824	0.11
CLIP2	ENSG00000106665	HsaEX0015680	0.96101	0.94888	0.01213	0.12
CLIP2	ENSG00000106665	HsaEX0015682	0.954364	0.951307	0.003057	0.1
CLIP2	ENSG00000106665	HsaINT0036375	0.103566	0.06154	0.042026	0.11
CLIP2	ENSG00000106665	HsaINT0036376	0.258359	0.068111	0.190248	0.51
CLK4	ENSG00000113240	HsaINT0036459	0.151416	0.070988	0.080428	0.13
CLK4	ENSG00000113240	HsaINT0036468	0.19095	0.066427	0.124523	0.12
CLN3	ENSG00000188603	HsaINT0036489	0.146706	0.138287	0.008418	0.16
CLN8	ENSG00000182372	HsaEX0015736	0.427959	0.405117	0.022842	0.25
CLSTN3	ENSG00000139182	HsaINT0036699	0.859903	0.964667	-0.104764	0.1
CLTC	ENSG00000141367	HsaINT0036731	0.179084	0.073946	0.105137	0.16
CLTC	ENSG00000141367	HsaINT0036739	0.173062	0.157884	0.015178	0.11
CLTC	ENSG00000141367	HsaINT0036756	0.132395	0.091251	0.041145	0.11
CMBL	ENSG00000164237	HsaEX6097309	0.949953	0.946543	0.00341	0.1
CMTM1	ENSG00000089505	HsaALTA0001950-1/2	0.413242	0.412514	0.000727	0.15
CNBP	ENSG00000169714	HsaALTA0001954-2/4	0.358732	0.314777	0.043955	0.11
CNOT1	ENSG00000125107	HsaEX6044171	0.944045	0.908261	0.035784	0.18
CNOT2	ENSG00000111596	HsaINT0037271	0.100967	0.083662	0.017304	0.16
COBRA1	ENSG00000188986	HsaINT0037725	0.669592	0.322759	0.346833	0.45
COBRA1	ENSG00000188986	HsaINT0037726	0.539477	0.32452	0.214956	0.5
COG5	ENSG00000164597	HsaEX0016210	0.970267	0.916663	0.053603	0.1
COMMD10	ENSG00000145781	HsaINT0039887	0.408831	0.074894	0.333937	0.33
COPB2	ENSG00000184432	HsaINT0040017	0.085517	0.064805	0.020712	0.14
COPB2	ENSG00000184432	HsaINT0040024	0.127239	0.100855	0.026384	0.11
COPB2	ENSG00000184432	HsaINT0040025	0.117747	0.076112	0.041635	0.11
COPB2	ENSG00000184432	HsaINT0040027	0.153527	0.125256	0.028271	0.17
COPG	ENSG00000181789	HsaINT0040049	0.258601	0.088748	0.169853	0.23
COPG	ENSG00000181789	HsaINT0040053	0.20323	0.088349	0.114881	0.1
COPS2	ENSG00000166200	HsaINT0040084	0.088298	0.06372	0.024578	0.1
COPS2	ENSG00000166200	HsaINT0040086	0.210026	0.09979	0.110236	0.2
COPS5	ENSG00000121022	HsaEX0016784	0.865501	0.606557	0.258944	0.14
COPS7A	ENSG00000111652	HsaEX6064811	0.959345	0.94181	0.017535	0.1
COPZ2	ENSG00000005243	HsaEX0016809	0.947205	0.513929	0.433276	0.19
COQ2	ENSG00000173085	HsaEX0016816	0.927859	0.840976	0.086883	0.18
COQ2	ENSG00000173085	HsaINT0040178	0.13493	0.121168	0.013762	0.16
COQ4	ENSG00000167113	HsaINT0040189	0.260565	0.216757	0.043808	0.1
COQ4	ENSG00000167113	HsaINT0040191	0.080354	0.059482	0.020872	0.1
COQ5	ENSG00000110871	HsaINT0040197	0.265643	0.116338	0.149305	0.15
COX4NB	ENSG00000131148	HsaEX0016912	0.795674	0.378168	0.417506	0.53
COX4NB	ENSG00000131148	HsaINT0040383	0.240023	0.070202	0.169822	0.15
COX7A2	ENSG00000112695	HsaEX0016920	0.054629	0.047006	0.007623	0.14
COX7A2	ENSG00000112695	HsaEX6048228	0.058619	0.046851	0.011768	0.13
CP	ENSG00000047457	HsaINT0040424	0.95751	0.935192	0.022319	0.12
CPEB2	ENSG00000137449	HsaEX0016966	0.231627	0.194558	0.037069	0.15
CPEB4	ENSG00000113742	HsaINT0040643	0.562369	0.257232	0.305137	0.38
CPNE3	ENSG00000085719	HsaINT0040723	0.10325	0.101531	0.001718	0.1
CPNE5	ENSG00000124772	HsaINT0040747	0.947095	0.937052	0.010043	0.13
CPSF2	ENSG00000165934	HsaINT0040926	0.483948	0.227383	0.256565	0.28
CPSF6	ENSG00000111605	HsaALTA0002139-2/2	0.353817	0.244128	0.109689	0.24
CR2	ENSG00000117322	HsaINT0041167	0.285599	0.956472	-0.670873	0.4
CREB1	ENSG00000118260	HsaINT0041278	0.159119	0.151716	0.007402	0.13
CREBBP	ENSG00000005339	HsaINT0041357	0.792172	0.153351	0.638821	0.33
CREM	ENSG00000095794	HsaEX0017220	0.247445	0.181196	0.066249	0.12
CREM	ENSG00000095794	HsaEX0017223	0.709455	0.648457	0.060999	0.17
CREM	ENSG00000095794	HsaEX0017227	0.407404	0.21723	0.190174	0.2
CRYL1	ENSG00000165475	HsaINT0041837	0.099155	0.052862	0.046293	0.11
CRYZ	ENSG00000116791	HsaEX0017387	0.876698	0.852103	0.024595	0.13
CRYZ	ENSG00000116791	HsaINT0041860	0.382195	0.231846	0.150348	0.3
CRYZL1	ENSG00000205758	HsaEX0017398	0.936991	0.908513	0.028479	0.18
CRYZL1	ENSG00000205758	HsaEX0017399	0.938224	0.91542	0.022804	0.16
CRYZL1	ENSG00000205758	HsaINT0041874	0.443194	0.107068	0.336126	0.31
CSE1L	ENSG00000124207	HsaEX6078609	0.941663	0.939535	0.002128	0.1
CSE1L	ENSG00000124207	HsaINT0041959	0.177251	0.118395	0.058856	0.2
CSE1L	ENSG00000124207	HsaINT0041960	0.2078	0.106649	0.101152	0.11
CSK	ENSG00000103653	HsaINT0042072	0.102623	0.062436	0.040187	0.21
CSNK1D	ENSG00000141551	HsaINT0042355	0.076915	0.207864	-0.130949	0.12
CSNK1G2	ENSG00000133275	HsaINT0042389	0.280706	0.132394	0.148312	0.25
CSRP1	ENSG00000159176	HsaEX6035993	0.957691	0.944052	0.013639	0.11
CTBP1	ENSG00000159692	HsaALTA0002223-1/2	0.700334	0.628455	0.071879	0.21
CTBS	ENSG00000117151	HsaEX0017678	0.63306	0.531504	0.101556	0.2
CTNNBL1	ENSG00000132792	HsaINT0042864	0.163204	0.085215	0.077989	0.14
CTNNBL1	ENSG00000132792	HsaINT0042871	0.090094	0.06866	0.021434	0.13
CTNNBL1	ENSG00000132792	HsaINT0042873	0.13629	0.076747	0.059544	0.18
CTNND1	ENSG00000198561	HsaINT0042894	0.937131	0.644494	0.292637	0.35
CTNS	ENSG00000040531	HsaEX6020013	0.953347	0.948535	0.004812	0.11
CTSC	ENSG00000109861	HsaEX0017924	0.405018	0.29184	0.113178	0.23
CUL1	ENSG00000055130	HsaINT0043321	0.217145	0.208795	0.00835	0.17
CUL1	ENSG00000055130	HsaINT0043322	0.135789	0.131951	0.003838	0.16
CUL2	ENSG00000108094	HsaINT0043343	0.926153	0.28924	0.636914	0.56
CUL4A	ENSG00000139842	HsaINT0043371	0.178863	0.151293	0.027569	0.1
CUL4B	ENSG00000158290	HsaEX6053124	0.940363	0.937647	0.002716	0.14
CUTC	ENSG00000119929	HsaINT0043493	0.267236	0.068497	0.198739	0.25
CUTC	ENSG00000119929	HsaINT0043494	0.169004	0.061226	0.107778	0.1
CUX1	ENSG00000257923	HsaEX0018062	0.918634	0.832597	0.086037	0.11
CWF19L1	ENSG00000095485	HsaEX0018090	0.947743	0.918854	0.028889	0.14
CXXC1	ENSG00000154832	HsaINT0043724	0.15564	0.070983	0.084657	0.15
CYBB	ENSG00000165168	HsaEX0018201	0.960068	0.934271	0.025798	0.1
CYFIP1	ENSG00000068793	HsaEX6073316	0.959329	0.934957	0.024372	0.11
CYP20A1	ENSG00000119004	HsaINT0044141	0.765069	0.132748	0.632321	0.67
DARS	ENSG00000115866	HsaINT0044975	0.089051	0.071754	0.017297	0.14
DCAF5	ENSG00000139990	HsaINT0045257	0.063429	0.056982	0.006446	0.1
DCAF6	ENSG00000143164	HsaEX0018642	0.181251	0.096802	0.084449	0.24
DCAF6	ENSG00000143164	HsaEX0018643	0.172715	0.068759	0.103956	0.36
DCAF6	ENSG00000143164	HsaEX0018644	0.449191	0.270551	0.17864	0.42
DCAF6	ENSG00000143164	HsaEX6034731	0.955729	0.940607	0.015122	0.12
DCAF6	ENSG00000143164	HsaINT0045262	0.102628	0.090604	0.012024	0.27
DCAF6	ENSG00000143164	HsaINT0045273	0.124453	0.073031	0.051422	0.18
DCAF7	ENSG00000136485	HsaINT0045285	0.51427	0.218074	0.296195	0.3
DCAKD	ENSG00000172992	HsaEX0018656	0.444824	0.189498	0.255326	0.47
DCP1A	ENSG00000162290	HsaEX0018720	0.29581	0.157044	0.138765	0.16
DCP2	ENSG00000172795	HsaINT0045576	0.140536	0.081533	0.059003	0.1
DCTN4	ENSG00000132912	HsaEX0018778	0.83478	0.797987	0.036793	0.28
DCTN4	ENSG00000132912	HsaINT0045690	0.546686	0.104991	0.441695	0.16
DCTN4	ENSG00000132912	HsaINT0045691	0.444266	0.120154	0.324112	0.64
DCTN6	ENSG00000104671	HsaINT0045707	0.25245	0.169941	0.082509	0.22
DDB1	ENSG00000167986	HsaINT0045767	0.360463	0.247687	0.112775	0.13
DDB1	ENSG00000167986	HsaINT0045769	0.614123	0.158496	0.455627	0.43
DDB1	ENSG00000167986	HsaINT0045791	0.417739	0.314703	0.103036	0.17
DDB2	ENSG00000134574	HsaEX0018823	0.958609	0.768782	0.189827	0.28
DDB2	ENSG00000134574	HsaEX6001798	0.972157	0.940071	0.032085	0.14
DDB2	ENSG00000134574	HsaEX6001799	0.952626	0.940492	0.012134	0.1
DDRGK1	ENSG00000198171	HsaINT0045905	0.367898	0.133575	0.234322	0.26
DDX1	ENSG00000079785	HsaINT0045916	0.101627	0.051183	0.050444	0.11
DDX10	ENSG00000178105	HsaEX0018872	0.248843	0.950823	-0.701979	0.81
DDX17	ENSG00000100201	HsaINT0046005	0.267764	0.095417	0.172346	0.27
DDX21	ENSG00000165732	HsaEX6088684	0.975475	0.933448	0.042027	0.14
DDX39	ENSG00000123136	HsaINT0046168	0.255583	0.162242	0.093341	0.12
DDX41	ENSG00000183258	HsaINT0046236	0.117519	0.06129	0.056228	0.1
DDX47	ENSG00000213782	HsaINT0046314	0.136435	0.113047	0.023387	0.11
DDX50	ENSG00000107625	HsaINT0046342	0.290381	0.121757	0.168625	0.3
DDX50	ENSG00000107625	HsaINT0046349	0.708841	0.3422	0.36664	0.38
DDX60	ENSG00000137628	HsaINT0046489	0.579383	0.948383	-0.369001	0.75
DEDD2	ENSG00000160570	HsaEX0019066	0.955893	0.909833	0.046059	0.17
DENND1C	ENSG00000205744	HsaINT0046732	0.095262	0.075	0.020263	0.14
DENND3	ENSG00000105339	HsaEX6082608	0.949162	0.935906	0.013256	0.1
DENND4A	ENSG00000174485	HsaINT0046816	0.722336	0.652283	0.070053	0.23
DENND4C	ENSG00000137145	HsaINT0046884	0.129166	0.060636	0.068531	0.11
DENND4C	ENSG00000137145	HsaINT0046887	0.114446	0.055713	0.058733	0.16
DENND5A	ENSG00000184014	HsaINT0046893	0.391222	0.206521	0.184701	0.31
DERL1	ENSG00000136986	HsaEX0019294	0.958598	0.937852	0.020746	0.11
DERL1	ENSG00000136986	HsaINT0047036	0.091514	0.060205	0.031309	0.23
DGCR2	ENSG00000070413	HsaALTA0002457-1/2	0.524228	0.327941	0.196287	0.28
DGCR2	ENSG00000070413	HsaEX6025748	0.953352	0.943658	0.009694	0.1
DGCR2	ENSG00000070413	HsaINT0047148	0.157506	0.065083	0.092424	0.2
DGKG	ENSG00000058866	HsaINT0047290	0.496565	0.489134	0.007431	0.16
DHRS1	ENSG00000157379	HsaEX0019505	0.831928	0.602863	0.229065	0.21
DHRS1	ENSG00000157379	HsaEX0019506	0.851877	0.741786	0.11009	0.21
DHRS1	ENSG00000157379	HsaEX0019507	0.846043	0.748201	0.097843	0.13
DHRS4L2	ENSG00000187630	HsaEX0019540	0.770229	0.582623	0.187606	0.2
DHX15	ENSG00000109606	HsaINT0047616	0.367293	0.350675	0.016617	0.21
DHX15	ENSG00000109606	HsaINT0047623	0.243678	0.109113	0.134565	0.22
DHX15	ENSG00000109606	HsaINT0047624	0.291456	0.151044	0.140412	0.14
DHX29	ENSG00000067248	HsaINT0047629	0.812293	0.414466	0.397827	0.4
DHX36	ENSG00000174953	HsaINT0047752	0.179824	0.077637	0.102187	0.29
DHX9	ENSG00000135829	HsaINT0047898	0.156514	0.085642	0.070872	0.1
DIAPH2	ENSG00000147202	HsaINT0047984	0.057257	0.50255	-0.445293	0.18
DICER1	ENSG00000100697	HsaEX0019707	0.950458	0.897966	0.052492	0.22
DIMT1L	ENSG00000086189	HsaINT0048061	0.07339	0.138036	-0.064646	0.11
DIS3L	ENSG00000166938	HsaINT0048237	0.261451	0.948117	-0.686666	0.68
DNAJA2	ENSG00000069345	HsaEX0020233	0.076069	0.06159	0.01448	0.15
DNAJA2	ENSG00000069345	HsaINT0050157	0.09472	0.061341	0.033379	0.15
DNAJB12	ENSG00000148719	HsaINT0050197	0.267734	0.229448	0.038285	0.12
DNAJB6	ENSG00000105993	HsaEX0020256	0.079022	0.058925	0.020097	0.14
DNAJB6	ENSG00000105993	HsaEX0020257	0.391455	0.294809	0.096646	0.22
DNAJC1	ENSG00000136770	HsaINT0050238	0.094691	0.067011	0.02768	0.13
DNAJC10	ENSG00000077232	HsaINT0050269	0.063164	0.140173	-0.077009	0.15
DNAJC2	ENSG00000105821	HsaINT0050399	0.118005	0.075699	0.042306	0.15
DNAJC2	ENSG00000105821	HsaINT0050404	0.203558	0.089081	0.114477	0.1
DNAJC21	ENSG00000168724	HsaINT0050409	0.246436	0.132577	0.113859	0.11
DNAJC21	ENSG00000168724	HsaINT0050414	0.087125	0.062323	0.024803	0.11
DNAJC3	ENSG00000102580	HsaINT0050447	0.085816	0.057426	0.02839	0.1
DNAJC6	ENSG00000116675	HsaINT0050482	0.95938	0.914158	0.045222	0.26
DNM2	ENSG00000079805	HsaALTA0002577-1/2	0.356782	0.299331	0.057452	0.21
DNM2	ENSG00000079805	HsaINT0050687	0.243116	0.138408	0.104707	0.13
DNMT1	ENSG00000130816	HsaINT0050758	0.136113	0.071807	0.064306	0.13
DOCK10	ENSG00000135905	HsaINT0050959	0.238571	0.062268	0.176303	0.17
DOCK2	ENSG00000134516	HsaINT0051081	0.06583	0.195404	-0.129574	0.15
DOK6	ENSG00000206052	HsaINT0051482	0.084142	0.051734	0.032407	0.11
DOK6	ENSG00000206052	HsaINT0051486	0.124133	0.069242	0.054891	0.13
DPAGT1	ENSG00000172269	HsaEX6005109	0.959634	0.942261	0.017373	0.14
DPF2	ENSG00000133884	HsaINT0051678	0.24554	0.062498	0.183042	0.25
DPH3	ENSG00000154813	HsaEX0020804	0.645382	0.42739	0.217992	0.42
DPP7	ENSG00000176978	HsaINT0051834	0.294787	0.247098	0.047689	0.11
DPP8	ENSG00000074603	HsaEX0020856	0.066482	0.056859	0.009622	0.14
DPP8	ENSG00000074603	HsaEX0020864	0.922608	0.919249	0.003359	0.13
DPP8	ENSG00000074603	HsaEX0020867	0.955847	0.952382	0.003465	0.17
DPP8	ENSG00000074603	HsaINT0051842	0.284538	0.071657	0.21288	0.36
DPP8	ENSG00000074603	HsaINT0051850	0.558187	0.068918	0.48927	0.9
DPP8	ENSG00000074603	HsaINT0051851	0.211083	0.111271	0.099811	0.22
DPP8	ENSG00000074603	HsaINT0051858	0.098125	0.068427	0.029698	0.15
DPY19L1	ENSG00000173852	HsaINT0051916	0.243048	0.105983	0.137065	0.27
DRAM2	ENSG00000156171	HsaEX0020969	0.107357	0.084898	0.022459	0.11
DRAM2	ENSG00000156171	HsaINT0052149	0.20895	0.088185	0.120765	0.14
DRG1	ENSG00000185721	HsaINT0052183	0.218427	0.150466	0.067961	0.12
DTD1	ENSG00000125821	HsaINT0052612	0.141429	0.083502	0.057927	0.14
DTNBP1	ENSG00000047579	HsaEX0021110	0.945847	0.924944	0.020903	0.16
DTNBP1	ENSG00000047579	HsaEX0021111	0.937049	0.86111	0.075939	0.17
DTNBP1	ENSG00000047579	HsaINT0052696	0.232044	0.203008	0.029036	0.14
DUS1L	ENSG00000169718	HsaINT0052840	0.426206	0.392206	0.034001	0.11
DYM	ENSG00000141627	HsaINT0053047	0.352121	0.152979	0.199142	0.31
DYM	ENSG00000141627	HsaINT0053050	0.166153	0.084683	0.08147	0.14
DYNC1I2	ENSG00000077380	HsaINT0053169	0.544002	0.192578	0.351424	0.5
DYNC1LI1	ENSG00000144635	HsaINT0053180	0.094519	0.091642	0.002877	0.12
E2F3	ENSG00000112242	HsaEX0021406	0.934088	0.917875	0.016213	0.12
E2F3	ENSG00000112242	HsaINT0053526	0.234856	0.15347	0.081386	0.18
EAF2	ENSG00000145088	HsaEX0021441	0.74643	0.698477	0.047954	0.13
EBNA1BP2	ENSG00000117395	HsaINT0053695	0.12195	0.046301	0.075649	0.1
EBP	ENSG00000147155	HsaINT0053701	0.146113	0.060161	0.085952	0.17
ECHDC1	ENSG00000093144	HsaINT0053791	0.160676	0.151248	0.009428	0.13
EDEM2	ENSG00000088298	HsaEX0021574	0.937653	0.881973	0.05568	0.12
EDEM2	ENSG00000088298	HsaEX0021577	0.950347	0.799312	0.151036	0.2
EFCAB2	ENSG00000203666	HsaEX0021664	0.087099	0.065346	0.021753	0.11
EFCAB2	ENSG00000203666	HsaINT0054184	0.08865	0.053364	0.035286	0.13
EFCAB2	ENSG00000203666	HsaINT0054185	0.077949	0.055867	0.022083	0.15
EFHC1	ENSG00000096093	HsaINT0054367	0.914705	0.59332	0.321385	0.16
EFHC2	ENSG00000183690	HsaINT0054379	0.196345	0.077531	0.118814	0.16
EFR3A	ENSG00000132294	HsaINT0054427	0.264326	0.210339	0.053987	0.12
EFTUD2	ENSG00000108883	HsaINT0054499	0.273915	0.113239	0.160676	0.4
EHBP1	ENSG00000115504	HsaEX0021831	0.496453	0.298542	0.197911	0.35
EHBP1	ENSG00000115504	HsaEX6013638	0.952869	0.941113	0.011756	0.17
EHBP1	ENSG00000115504	HsaINT0054674	0.188476	0.138448	0.050027	0.12
EHBP1	ENSG00000115504	HsaINT0054675	0.642121	0.101013	0.541108	0.59
EHMT1	ENSG00000181090	HsaINT0054738	0.141739	0.067688	0.074051	0.12
EIF2AK2	ENSG00000055332	HsaINT0054823	0.045141	0.219698	-0.174557	0.25
EIF2AK4	ENSG00000128829	HsaINT0054872	0.195963	0.131447	0.064516	0.1
EIF2AK4	ENSG00000128829	HsaINT0054882	0.377104	0.069637	0.307467	0.12
EIF2B1	ENSG00000111361	HsaINT0054890	0.124409	0.117637	0.006771	0.12
EIF2B5	ENSG00000145191	HsaINT0054926	0.818163	0.157487	0.660676	0.71
EIF2C2	ENSG00000123908	HsaEX6082596	0.954339	0.943932	0.010407	0.14
EIF3E	ENSG00000104408	HsaINT0055116	0.109784	0.069581	0.040203	0.1
EIF4A2	ENSG00000156976	HsaEX0022017	0.742974	0.651334	0.09164	0.18
EIF4G1	ENSG00000114867	HsaEX6059897	0.94357	0.938369	0.005201	0.12
EIF4G3	ENSG00000075151	HsaEX0022068	0.389041	0.323519	0.065522	0.12
EIF5B	ENSG00000158417	HsaINT0055424	0.12	0.547035	-0.427035	0.4
ELAVL1	ENSG00000066044	HsaEX0022092	0.072399	0.051598	0.020802	0.11
ELAVL1	ENSG00000066044	HsaINT0055476	0.077544	0.058163	0.019381	0.12
ELMO1	ENSG00000155849	HsaINT0055596	0.224879	0.190145	0.034734	0.21
ELMO1	ENSG00000155849	HsaINT0055597	0.306531	0.165829	0.140702	0.16
ELMO1	ENSG00000155849	HsaINT0055602	0.142411	0.11954	0.022871	0.15
ELMO2	ENSG00000062598	HsaINT0055616	0.154926	0.070592	0.084334	0.13
ELP2	ENSG00000134759	HsaINT0055780	0.267085	0.15581	0.111275	0.27
EMG1	ENSG00000126749	HsaINT0055881	0.115963	0.083044	0.032919	0.11
EML4	ENSG00000143924	HsaINT0056006	0.238516	0.094904	0.143612	0.14
EML4	ENSG00000143924	HsaINT0056013	0.827548	0.141826	0.685722	0.67
EMR1	ENSG00000174837	HsaEX0022408	0.60238	0.54039	0.06199	0.13
EMR1	ENSG00000174837	HsaINT0056111	0.222372	0.082155	0.140217	0.13
EMR1	ENSG00000174837	HsaINT0056112	0.179921	0.058561	0.121359	0.23
EMR1	ENSG00000174837	HsaINT0056118	0.144507	0.109872	0.034636	0.17
ENO2	ENSG00000111674	HsaALTA0002913-2/2	0.258792	0.189068	0.069724	0.25
ENTPD5	ENSG00000187097	HsaEX0022540	0.98229	0.94022	0.042069	0.17
ENTPD5	ENSG00000187097	HsaEX0022546	0.956517	0.937261	0.019256	0.11
ENTPD5	ENSG00000187097	HsaEX0022550	0.893403	0.881664	0.011739	0.18
ENTPD5	ENSG00000187097	HsaEX6072122	0.964706	0.946884	0.017822	0.1
ENTPD5	ENSG00000187097	HsaEX6072123	0.966303	0.938019	0.028285	0.15
EPB41	ENSG00000159023	HsaINT0056692	0.176437	0.076633	0.099804	0.15
EPDR1	ENSG00000086289	HsaEX0022722	0.955354	0.473844	0.48151	0.58
EPHX2	ENSG00000120915	HsaINT0057177	0.610476	0.217443	0.393034	0.55
EPRS	ENSG00000136628	HsaINT0057253	0.942715	0.543667	0.399048	0.62
EPS15	ENSG00000085832	HsaINT0057293	0.242006	0.211854	0.030152	0.11
EPS15L1	ENSG00000127527	HsaINT0057302	0.060455	0.706375	-0.64592	0.16
EPS15L1	ENSG00000127527	HsaINT0057310	0.709704	0.644648	0.065056	0.17
ERAP2	ENSG00000164308	HsaINT0057460	0.644313	0.067461	0.576852	0.69
ERAP2	ENSG00000164308	HsaINT0057463	0.666058	0.174438	0.49162	0.82
ERAP2	ENSG00000164308	HsaINT0057464	0.550241	0.34359	0.206652	0.19
ERAP2	ENSG00000164308	HsaINT0057466	0.163359	0.04919	0.11417	0.11
ERAP2	ENSG00000164308	HsaINT0057467	0.17584	0.100385	0.075455	0.14
ERAP2	ENSG00000164308	HsaINT0057476	0.400833	0.058554	0.342279	0.33
ERCC3	ENSG00000163161	HsaINT0057661	0.188995	0.047135	0.14186	0.24
ERCC5	ENSG00000134899	HsaINT0057689	0.764871	0.435444	0.329427	0.56
ERCC6	ENSG00000225830	HsaINT0057712	0.945654	0.903977	0.041677	0.13
ERICH1	ENSG00000104714	HsaEX0023075	0.31736	0.082739	0.234621	0.36
ERLEC1	ENSG00000068912	HsaINT0057826	0.632156	0.089751	0.542405	0.81
ERO1L	ENSG00000197930	HsaINT0057932	0.340726	0.068782	0.271944	0.36
ESF1	ENSG00000089048	HsaINT0058020	0.14559	0.235549	-0.089959	0.3
ESYT1	ENSG00000139641	HsaINT0058173	0.179339	0.095352	0.083987	0.15
ESYT2	ENSG00000117868	HsaINT0058216	0.890399	0.203209	0.687189	0.61
ETF1	ENSG00000120705	HsaINT0058252	0.344014	0.103067	0.240947	0.56
ETFDH	ENSG00000171503	HsaINT0058276	0.439904	0.621552	-0.181648	0.37
ETHE1	ENSG00000105755	HsaINT0058289	0.143212	0.056582	0.08663	0.17
EVI2A	ENSG00000126860	HsaINT0058444	0.215534	0.16693	0.048604	0.16
EVI5	ENSG00000067208	HsaINT0058458	0.946578	0.120353	0.826225	0.86
EXOC7	ENSG00000182473	HsaEX0023505	0.266319	0.149636	0.116683	0.11
EXOC7	ENSG00000182473	HsaEX0023506	0.33559	0.180575	0.155015	0.15
EXOSC10	ENSG00000171824	HsaINT0058812	0.10739	0.164417	-0.057027	0.11
EXT2	ENSG00000151348	HsaINT0058896	0.449864	0.109431	0.340433	0.35
F5	ENSG00000198734	HsaINT0059193	0.938796	0.411863	0.526933	0.21
FADS1	ENSG00000149485	HsaINT0059309	0.100595	0.078604	0.02199	0.18
FAM102A	ENSG00000167106	HsaINT0059442	0.811606	0.051073	0.760533	0.31
FAM113B	ENSG00000179715	HsaALTA0003092-2/2	0.148243	0.091084	0.057158	0.19
FAM113B	ENSG00000179715	HsaEX0023775	0.904593	0.837934	0.066659	0.26
FAM113B	ENSG00000179715	HsaEX0023776	0.460703	0.304818	0.155885	0.46
FAM134B	ENSG00000154153	HsaINT0059858	0.237321	0.080428	0.156893	0.23
FAM150B	ENSG00000189292	HsaEX0024054	0.886141	0.760494	0.125647	0.12
FAM165B	ENSG00000205670	HsaINT0060199	0.2999	0.185759	0.114141	0.22
FAM173A	ENSG00000103254	HsaEX0024177	0.900146	0.615361	0.284785	0.22
FAM173A	ENSG00000103254	HsaINT0060284	0.351077	0.260177	0.0909	0.29
FAM173A	ENSG00000103254	HsaINT0060285	0.443777	0.08252	0.361257	0.41
FAM188A	ENSG00000148481	HsaEX0024274	0.882848	0.844769	0.038079	0.17
FAM188A	ENSG00000148481	HsaEX0024276	0.962012	0.679426	0.282587	0.41
FAM188A	ENSG00000148481	HsaEX6087661	0.94902	0.948396	0.000624	0.13
FAM20B	ENSG00000116199	HsaINT0060718	0.230593	0.062697	0.167896	0.29
FAM24B	ENSG00000213185	HsaINT0060820	0.179811	0.090271	0.08954	0.13
FAM3A	ENSG00000071889	HsaEX0024426	0.642592	0.501448	0.141144	0.45
FAM3A	ENSG00000071889	HsaEX6053973	0.952795	0.942616	0.010179	0.12
FAM3A	ENSG00000071889	HsaINT0060959	0.85008	0.582543	0.267537	0.35
FAM48A	ENSG00000102710	HsaINT0061090	0.140713	0.08743	0.053283	0.16
FAM54B	ENSG00000117640	HsaALTA0003191-2/2	0.270236	0.197019	0.073217	0.12
FAM63B	ENSG00000128923	HsaALTA0003198-1/2	0.216213	0.210961	0.005252	0.21
FAM63B	ENSG00000128923	HsaINT0061242	0.14003	0.081412	0.058618	0.11
FANCL	ENSG00000115392	HsaEX0024830	0.950815	0.901818	0.048997	0.3
FANCL	ENSG00000115392	HsaINT0061903	0.892449	0.546091	0.346358	0.38
FARSB	ENSG00000116120	HsaEX6018805	0.969356	0.945548	0.023808	0.14
FARSB	ENSG00000116120	HsaEX6018806	0.974469	0.942076	0.032392	0.11
FARSB	ENSG00000116120	HsaINT0062072	0.43975	0.230251	0.209499	0.32
FARSB	ENSG00000116120	HsaINT0062076	0.266752	0.100892	0.16586	0.27
FASTK	ENSG00000164896	HsaINT0062138	0.186732	0.078692	0.108039	0.15
FASTK	ENSG00000164896	HsaINT0062142	0.308264	0.296681	0.011584	0.17
FASTKD2	ENSG00000118246	HsaINT0062161	0.649785	0.223843	0.425942	0.25
FASTKD2	ENSG00000118246	HsaINT0062168	0.763216	0.322841	0.440375	0.33
FBXO11	ENSG00000138081	HsaINT0062750	0.555201	0.272594	0.282607	0.37
FBXO18	ENSG00000134452	HsaINT0062796	0.118214	0.094104	0.02411	0.12
FBXO18	ENSG00000134452	HsaINT0062797	0.211303	0.137295	0.074007	0.13
FBXO21	ENSG00000135108	HsaEX6069392	0.949577	0.937504	0.012074	0.1
FBXO38	ENSG00000145868	HsaINT0062903	0.190252	0.088736	0.101516	0.1
FBXO48	ENSG00000204923	HsaINT0062965	0.963232	0.054437	0.908795	0.89
FBXW7	ENSG00000109670	HsaINT0063064	0.649193	0.290643	0.358549	0.41
FCGR2A	ENSG00000143226	HsaALTA0003299-2/2	0.701148	0.590018	0.11113	0.1
FCHO1	ENSG00000130475	HsaINT0063235	0.28958	0.078346	0.211235	0.51
FCHSD2	ENSG00000137478	HsaINT0063295	0.514813	0.434411	0.080403	0.2
FIG4	ENSG00000112367	HsaEX0025798	0.921081	0.672827	0.248254	0.21
FKBP15	ENSG00000119321	HsaINT0064313	0.171855	0.276262	-0.104406	0.18
FLJ43663	ENSG00000231721	HsaINT0064674	0.241474	0.137185	0.10429	0.14
FLJ43663	ENSG00000231721	HsaINT0064675	0.135511	0.0703	0.065211	0.13
FMO5	ENSG00000131781	HsaEX6033295	0.953719	0.943882	0.009836	0.13
FMO5	ENSG00000131781	HsaINT0065209	0.599278	0.083897	0.515381	0.83
FMR1	ENSG00000102081	HsaINT0065232	0.310338	0.1401	0.170238	0.17
FNBP4	ENSG00000109920	HsaINT0065348	0.260291	0.16724	0.093051	0.15
FNTB	ENSG00000125954	HsaINT0065507	0.563708	0.059274	0.504434	0.25
FOS	ENSG00000170345	HsaINT0065561	0.115156	0.097888	0.017268	0.17
FOS	ENSG00000170345	HsaINT0065562	0.11631	0.100309	0.016	0.1
FOXN3	ENSG00000053254	HsaEX0026253	0.556032	0.446664	0.109368	0.19
FOXP1	ENSG00000114861	HsaALTA0003451-1/2	0.426029	0.229149	0.196879	0.29
FOXP1	ENSG00000114861	HsaALTA0003452-1/2	0.142958	0.122513	0.020446	0.18
FOXP1	ENSG00000114861	HsaINT0065681	0.340019	0.156818	0.183201	0.19
FRA10AC1	ENSG00000148690	HsaINT0065793	0.223628	0.092524	0.131103	0.15
FRMD3	ENSG00000172159	HsaEX6061669	0.952268	0.941907	0.010361	0.11
FRYL	ENSG00000075539	HsaINT0066285	0.535294	0.77437	-0.239076	0.38
FSTL4	ENSG00000053108	HsaEX0026515	0.935935	0.931198	0.004737	0.1
FSTL4	ENSG00000053108	HsaEX0026517	0.544292	0.480064	0.064228	0.2
FSTL4	ENSG00000053108	HsaINT0066413	0.416838	0.234008	0.18283	0.35
FTH1	ENSG00000167996	HsaALTA0003487-1/4	0.108417	0.066914	0.041503	0.1
FTH1	ENSG00000167996	HsaALTA0003487-2/4	0.626364	0.307688	0.318675	0.46
FUBP1	ENSG00000162613	HsaINT0066540	0.392	0.353473	0.038527	0.13
FUBP1	ENSG00000162613	HsaINT0066541	0.45845	0.151984	0.306466	0.44
FUBP1	ENSG00000162613	HsaINT0066546	0.240201	0.082406	0.157796	0.23
FUS	ENSG00000089280	HsaEX0026600	0.894601	0.769762	0.12484	0.24
FUS	ENSG00000089280	HsaINT0066632	0.813833	0.441235	0.372597	0.21
FUT8	ENSG00000033170	HsaEX0026616	0.876158	0.872195	0.003963	0.17
FUT8	ENSG00000033170	HsaEX0026618	0.759892	0.372779	0.387113	0.45
FUT8	ENSG00000033170	HsaEX0026620	0.938125	0.914142	0.023983	0.1
FUT8	ENSG00000033170	HsaINT0066662	0.095325	0.057632	0.037693	0.17
FXR1	ENSG00000114416	HsaEX0026639	0.478093	0.888835	-0.410741	0.1
G0S2	ENSG00000123689	HsaINT0066877	0.514236	0.248088	0.266148	0.46
G3BP1	ENSG00000145907	HsaINT0066896	0.173823	0.054253	0.11957	0.14
G6PD	ENSG00000160211	HsaALTA0003518-2/3	0.870417	0.869582	0.000835	0.11
G6PD	ENSG00000160211	HsaALTA0003518-3/3	0.133175	0.124148	0.009027	0.1
GALM	ENSG00000143891	HsaINT0067397	0.098952	0.070503	0.028448	0.1
GALNT10	ENSG00000164574	HsaEX0026896	0.936329	0.930803	0.005526	0.12
GALNT2	ENSG00000143641	HsaEX6037256	0.944772	0.929275	0.015496	0.13
GALT	ENSG00000213930	HsaINT0067629	0.323351	0.267358	0.055993	0.14
GALT	ENSG00000213930	HsaINT0067630	0.440106	0.242975	0.197131	0.2
GAMT	ENSG00000130005	HsaEX6091544	0.960808	0.945068	0.015739	0.11
GANAB	ENSG00000089597	HsaINT0067648	0.959039	0.180503	0.778536	0.77
GAPVD1	ENSG00000165219	HsaINT0067719	0.340891	0.178088	0.162803	0.26
GATAD2A	ENSG00000167491	HsaALTA0003575-1/2	0.453521	0.295353	0.158169	0.15
GBA2	ENSG00000070610	HsaEX6061215	0.955083	0.943793	0.01129	0.1
GBA2	ENSG00000070610	HsaINT0067999	0.201329	0.154691	0.046639	0.17
GBP5	ENSG00000154451	HsaINT0068140	0.123752	0.107033	0.016719	0.1
GFM1	ENSG00000168827	HsaEX0027328	0.960417	0.933138	0.027279	0.12
GFM1	ENSG00000168827	HsaEX6059279	0.95686	0.938461	0.018399	0.1
GFM2	ENSG00000164347	HsaEX6098674	0.945225	0.940375	0.00485	0.11
GKAP1	ENSG00000165113	HsaEX0027537	0.882519	0.833749	0.04877	0.17
GLCCI1	ENSG00000106415	HsaINT0069376	0.1738	0.083077	0.090724	0.16
GLO1	ENSG00000124767	HsaINT0069558	0.09399	0.063022	0.030968	0.11
GLT8D1	ENSG00000016864	HsaINT0069730	0.192254	0.080609	0.111645	0.23
GLT8D1	ENSG00000016864	HsaINT0069733	0.476178	0.173997	0.302181	0.15
GLT8D1	ENSG00000016864	HsaINT0069734	0.387706	0.17591	0.211796	0.22
GMCL1	ENSG00000087338	HsaINT0069853	0.114785	0.106132	0.008653	0.1
GMPR2	ENSG00000100938	HsaEX0027814	0.338867	0.253867	0.085001	0.13
GNGT2	ENSG00000167083	HsaINT0070208	0.313443	0.114078	0.199365	0.25
GNL2	ENSG00000134697	HsaINT0070222	0.146105	0.073	0.073105	0.1
GNPAT	ENSG00000116906	HsaINT0070285	0.20235	0.076698	0.125652	0.11
GNPAT	ENSG00000116906	HsaINT0070292	0.150008	0.073028	0.076979	0.22
GOLGA4	ENSG00000144674	HsaINT0070457	0.098396	0.063563	0.034833	0.11
GOLGA5	ENSG00000066455	HsaEX0027985	0.947937	0.816579	0.131358	0.12
GOLGB1	ENSG00000173230	HsaEX0028002	0.365586	0.945612	-0.580026	0.57
GOSR1	ENSG00000108587	HsaINT0070809	0.128306	0.062935	0.065371	0.17
GOSR1	ENSG00000108587	HsaINT0070810	0.29334	0.079293	0.214048	0.5
GOSR2	ENSG00000108433	HsaEX0028067	0.880042	0.714696	0.165346	0.14
GPCPD1	ENSG00000125772	HsaEX0028156	0.44691	0.329723	0.117187	0.34
GPD1L	ENSG00000152642	HsaEX6054882	0.947315	0.940715	0.0066	0.14
GPN3	ENSG00000111231	HsaEX0028218	0.95299	0.915519	0.037471	0.11
GPN3	ENSG00000111231	HsaEX0028219	0.942834	0.93094	0.011894	0.16
GPN3	ENSG00000111231	HsaINT0071225	0.253719	0.127398	0.12632	0.28
GPR137	ENSG00000173264	HsaALTA0003758-2/2	0.932878	0.890072	0.042806	0.12
GPR137	ENSG00000173264	HsaEX0028304	0.849642	0.640645	0.208997	0.2
GPR137B	ENSG00000077585	HsaEX0028310	0.079456	0.069338	0.010118	0.11
GRAMD1A	ENSG00000253950	HsaEX0028495	0.109632	0.056997	0.052635	0.15
GRTP1	ENSG00000139835	HsaEX0028779	0.248403	0.124932	0.123471	0.33
GS1-124K5.12	ENSG00000232559	HsaEX0028790	0.782559	0.533217	0.249342	0.2
GSR	ENSG00000104687	HsaEX0028849	0.059762	0.058685	0.001078	0.1
GSR	ENSG00000104687	HsaINT0072993	0.098897	0.071618	0.027279	0.14
GSR	ENSG00000104687	HsaINT0072997	0.073177	0.066145	0.007032	0.15
GSS	ENSG00000100983	HsaINT0073004	0.375277	0.217619	0.157658	0.34
GSTT1	ENSG00000184674	HsaEX0028889	0.94104	0.825082	0.115958	0.43
GTDC1	ENSG00000121964	HsaEX0028912	0.513779	0.459136	0.054643	0.21
GTF2A1	ENSG00000165417	HsaEX0028920	0.13174	0.075311	0.056429	0.15
GTF2A1	ENSG00000165417	HsaEX6072389	0.960522	0.948818	0.011704	0.1
GTF2F2	ENSG00000188342	HsaINT0073213	0.366186	0.279937	0.086248	0.26
GTF2H1	ENSG00000110768	HsaINT0073224	0.17573	0.140486	0.035244	0.14
GTF2I	ENSG00000077809	HsaEX0028969	0.353368	0.262731	0.090636	0.23
GTF3C5	ENSG00000148308	HsaEX0029014	0.257304	0.249369	0.007936	0.12
GUSB	ENSG00000169919	HsaEX0029113	0.949723	0.923796	0.025928	0.1
HACL1	ENSG00000131373	HsaINT0074053	0.41505	0.18702	0.228029	0.3
HAGH	ENSG00000063854	HsaINT0074110	0.252284	0.112399	0.139885	0.18
HARS	ENSG00000170445	HsaINT0074199	0.159166	0.105076	0.054091	0.13
HAUS4	ENSG00000092036	HsaEX0029281	0.903319	0.807484	0.095835	0.17
HAUS4	ENSG00000092036	HsaINT0074262	0.13842	0.31759	-0.17917	0.23
HDAC2	ENSG00000196591	HsaALTA0003920-1/2	0.079708	0.070364	0.009344	0.1
HDAC2	ENSG00000196591	HsaINT0074575	0.257395	0.1302	0.127194	0.28
HDAC5	ENSG00000108840	HsaALTA0003922-2/2	0.484848	0.460581	0.024267	0.13
HDAC8	ENSG00000147099	HsaEX0029449	0.949415	0.92186	0.027555	0.31
HDAC9	ENSG00000048052	HsaEX0029461	0.920871	0.893358	0.027514	0.12
HERC4	ENSG00000148634	HsaEX6088613	0.939442	0.940138	-0.000696	0.1
HERC6	ENSG00000138642	HsaEX0029805	0.837612	0.968456	-0.130844	0.12
HERC6	ENSG00000138642	HsaEX0029808	0.940852	0.982652	-0.0418	0.19
HERC6	ENSG00000138642	HsaEX0029809	0.955608	0.980539	-0.024932	0.1
HERC6	ENSG00000138642	HsaINT0075728	0.132241	0.837076	-0.704835	0.29
HERC6	ENSG00000138642	HsaINT0075734	0.136921	0.229345	-0.092424	0.12
HEXA	ENSG00000213614	HsaEX0029839	0.936923	0.88496	0.051963	0.13
HEXA	ENSG00000213614	HsaINT0075784	0.353322	0.179384	0.173938	0.19
HEXIM2	ENSG00000168517	HsaINT0075816	0.154017	0.121813	0.032204	0.11
HGD	ENSG00000113924	HsaALTA0003981-2/2	0.94344	0.931453	0.011988	0.1
HGD	ENSG00000113924	HsaINT0075883	0.098991	0.068544	0.030447	0.15
HGD	ENSG00000113924	HsaINT0075884	0.146589	0.076189	0.0704	0.17
HGD	ENSG00000113924	HsaINT0075885	0.106122	0.070395	0.035726	0.13
HGS	ENSG00000185359	HsaALTD0003025-2/2	0.949419	0.941413	0.008006	0.1
HGSNAT	ENSG00000165102	HsaINT0075943	0.943661	0.656465	0.287196	0.35
HIBADH	ENSG00000106049	HsaINT0076073	0.837393	0.415551	0.421842	0.66
HIF1A	ENSG00000100644	HsaALTA0003989-1/2	0.76463	0.67079	0.09384	0.19
HIF1A	ENSG00000100644	HsaINT0076099	0.142275	0.100424	0.041851	0.1
HIPK3	ENSG00000110422	HsaINT0076272	0.235055	0.073724	0.161331	0.21
HMGCL	ENSG00000117305	HsaINT0076714	0.425035	0.295715	0.12932	0.17
HMGCS1	ENSG00000112972	HsaINT0076757	0.944301	0.808869	0.135432	0.12
HMGN5	ENSG00000198157	HsaINT0076788	0.958025	0.064689	0.893336	0.87
HMGXB4	ENSG00000100281	HsaEX0030241	0.594049	0.265187	0.328861	0.43
HNRNPH1	ENSG00000169045	HsaINT0077014	0.516862	0.26323	0.253632	0.14
HNRPLL	ENSG00000143889	HsaINT0077134	0.81385	0.60838	0.20547	0.14
HPRT1	ENSG00000165704	HsaINT0077396	0.133926	0.124892	0.009034	0.11
HPRT1	ENSG00000165704	HsaINT0077399	0.163901	0.083484	0.080418	0.16
HPRT1	ENSG00000165704	HsaINT0077400	0.274124	0.147453	0.126672	0.62
HPS1	ENSG00000107521	HsaINT0077407	0.127015	0.08423	0.042785	0.12
HPS1	ENSG00000107521	HsaINT0077417	0.11126	0.088418	0.022842	0.11
HSD17B10	ENSG00000072506	HsaINT0077632	0.128494	0.061018	0.067476	0.15
HSD17B3	ENSG00000130948	HsaINT0077670	0.082666	0.057091	0.025575	0.1
HSD17B4	ENSG00000133835	HsaINT0077679	0.309632	0.116861	0.192772	0.27
HSH2D	ENSG00000196684	HsaEX0030599	0.427403	0.302968	0.124435	0.12
HSPA4	ENSG00000170606	HsaINT0077922	0.607779	0.180183	0.427596	0.53
HSPA4	ENSG00000170606	HsaINT0077923	0.573473	0.32678	0.246693	0.21
HSPH1	ENSG00000120694	HsaINT0078131	0.169425	0.067891	0.101534	0.1
HTRA2	ENSG00000115317	HsaALTA0004137-1/2	0.943438	0.938809	0.004629	0.1
HTRA2	ENSG00000115317	HsaALTD0003148-2/2	0.132984	0.120646	0.012338	0.14
HUS1	ENSG00000136273	HsaEX6008111	0.94871	0.932738	0.015973	0.1
IARS2	ENSG00000067704	HsaINT0078601	0.168154	0.060069	0.108085	0.13
ICT1	ENSG00000167862	HsaINT0078730	0.605854	0.165351	0.440503	0.22
IFI44	ENSG00000137965	HsaINT0078916	0.042382	0.114176	-0.071794	0.13
IFI44L	ENSG00000137959	HsaINT0078926	0.05275	0.414717	-0.361966	0.14
IFI44L	ENSG00000137959	HsaINT0078927	0.042431	0.215535	-0.173104	0.17
IFNAR1	ENSG00000142166	HsaINT0078974	0.107836	0.104213	0.003624	0.15
IFT88	ENSG00000032742	HsaEX0031099	0.915322	0.85083	0.064492	0.11
IGF2BP2	ENSG00000073792	HsaALTA0004215-1/2	0.102033	0.076725	0.025308	0.12
IL8	ENSG00000169429	HsaINT0080459	0.143034	0.124789	0.018246	0.17
ING5	ENSG00000168395	HsaALTD0003262-1/2	0.941237	0.935081	0.006156	0.11
ING5	ENSG00000168395	HsaEX0031661	0.284981	0.264167	0.020813	0.11
ING5	ENSG00000168395	HsaINT0080797	0.083863	0.070625	0.013238	0.1
INO80C	ENSG00000153391	HsaEX0031688	0.940164	0.917808	0.022356	0.13
INO80C	ENSG00000153391	HsaINT0080851	0.377356	0.08334	0.294016	0.28
INO80C	ENSG00000153391	HsaINT0080852	0.17456	0.065444	0.109116	0.18
INPP4B	ENSG00000109452	HsaINT0080918	0.287146	0.067886	0.21926	0.3
INPP5D	ENSG00000168918	HsaINT0080976	0.370759	0.223337	0.147423	0.14
INTS10	ENSG00000104613	HsaINT0081210	0.104737	0.086736	0.018001	0.11
INTS12	ENSG00000138785	HsaEX0031862	0.962324	0.939155	0.023168	0.12
INTS8	ENSG00000164941	HsaINT0081346	0.655538	0.461446	0.194091	0.11
IPO5	ENSG00000065150	HsaINT0081551	0.135351	0.062185	0.073166	0.13
IPO5	ENSG00000065150	HsaINT0081552	0.572491	0.051861	0.52063	0.15
IQGAP1	ENSG00000140575	HsaINT0081805	0.145594	0.080399	0.065195	0.1
IRAK4	ENSG00000198001	HsaINT0081988	0.128494	0.06208	0.066414	0.13
IRAK4	ENSG00000198001	HsaINT0081990	0.140054	0.067609	0.072445	0.16
IRX3	ENSG00000177508	HsaINT0082107	0.267	0.229166	0.037834	0.13
IRX3	ENSG00000177508	HsaINT0082108	0.204072	0.147266	0.056806	0.13
ISG20	ENSG00000172183	HsaEX0032255	0.438484	0.38839	0.050093	0.15
ISG20	ENSG00000172183	HsaEX0032256	0.552693	0.364519	0.188174	0.17
ISOC1	ENSG00000066583	HsaINT0082165	0.161206	0.063472	0.097734	0.16
ISOC1	ENSG00000066583	HsaINT0082166	0.237459	0.065276	0.172184	0.32
ISY1	ENSG00000240682	HsaEX0032273	0.951796	0.93415	0.017646	0.14
ITGA5	ENSG00000161638	HsaEX0032363	0.948941	0.898776	0.050165	0.15
ITGAE	ENSG00000083457	HsaEX0032398	0.125772	0.077093	0.048679	0.13
ITGAE	ENSG00000083457	HsaEX0032402	0.32617	0.274758	0.051412	0.16
ITGAL	ENSG00000005844	HsaINT0082697	0.303098	0.17452	0.128578	0.2
ITGAX	ENSG00000140678	HsaINT0082773	0.11935	0.09647	0.02288	0.12
ITGB1BP1	ENSG00000119185	HsaALTA0004398-1/2	0.12702	0.075265	0.051756	0.1
ITGB1BP1	ENSG00000119185	HsaEX0032435	0.29395	0.254174	0.039776	0.19
ITGB1BP1	ENSG00000119185	HsaEX0032439	0.87845	0.823138	0.055312	0.18
ITK	ENSG00000113263	HsaINT0083092	0.484205	0.327615	0.156589	0.32
ITPA	ENSG00000125877	HsaINT0083143	0.25313	0.182289	0.070841	0.28
ITPR2	ENSG00000123104	HsaEX0032584	0.936141	0.963198	-0.027057	0.12
ITPR2	ENSG00000123104	HsaEX6065628	0.967212	0.942164	0.025047	0.1
ITPR2	ENSG00000123104	HsaEX6065629	0.958356	0.936246	0.02211	0.1
ITPR2	ENSG00000123104	HsaEX6065632	0.961309	0.941802	0.019507	0.11
IWS1	ENSG00000163166	HsaEX6015410	0.943036	0.937492	0.005544	0.12
IWS1	ENSG00000163166	HsaINT0083466	0.096181	0.057677	0.038504	0.11
JAK2	ENSG00000096968	HsaINT0083583	0.110336	0.067337	0.042999	0.14
JAK3	ENSG00000105639	HsaEX6093901	0.962673	0.949822	0.012852	0.13
JARID2	ENSG00000008083	HsaINT0083722	0.112731	0.0493	0.063431	0.17
JHDM1D	ENSG00000006459	HsaINT0083746	0.244638	0.08618	0.158458	0.22
JMJD1C	ENSG00000171988	HsaEX6088581	0.934093	0.956676	-0.022583	0.11
JMJD8	ENSG00000161999	HsaALTD0003372-1/2	0.079181	0.072283	0.006897	0.12
JMJD8	ENSG00000161999	HsaEX6041426	0.968748	0.941069	0.027679	0.16
JMJD8	ENSG00000161999	HsaINT0083830	0.272277	0.158328	0.113949	0.31
KALRN	ENSG00000160145	HsaALTA0004436-2/2	0.30812	0.152683	0.155437	0.39
KCTD10	ENSG00000110906	HsaINT0084827	0.482371	0.336241	0.146129	0.27
KDM3A	ENSG00000115548	HsaEX6014347	0.962085	0.939156	0.022929	0.1
KDM3B	ENSG00000120733	HsaINT0085074	0.719787	0.234216	0.485571	0.62
KDM5A	ENSG00000073614	HsaINT0085163	0.339188	0.090451	0.248737	0.22
KIAA0141	ENSG00000081791	HsaEX0033454	0.948352	0.910511	0.037841	0.13
KIAA0146	ENSG00000164808	HsaEX0033458	0.89055	0.8518	0.03875	0.11
KIAA0368	ENSG00000136813	HsaINT0085829	0.232672	0.092387	0.140285	0.24
KIAA0562	ENSG00000116198	HsaEX6027975	0.949781	0.939496	0.010285	0.12
KIAA0748	ENSG00000135426	HsaEX0033772	0.242646	0.142899	0.099747	0.1
KIAA0748	ENSG00000135426	HsaINT0086167	0.140566	0.081554	0.059012	0.15
KIAA0748	ENSG00000135426	HsaINT0086168	0.136364	0.066897	0.069467	0.15
KIAA0922	ENSG00000121210	HsaINT0086294	0.280336	0.10202	0.178316	0.24
KIAA0947	ENSG00000164151	HsaINT0086319	0.25435	0.218037	0.036313	0.1
KIAA1033	ENSG00000136051	HsaINT0086358	0.221338	0.090041	0.131296	0.13
KIAA1033	ENSG00000136051	HsaINT0086368	0.351406	0.264181	0.087225	0.12
KIAA1033	ENSG00000136051	HsaINT0086369	0.551417	0.147576	0.403841	0.3
KIAA1109	ENSG00000138688	HsaINT0086407	0.69707	0.680775	0.016295	0.32
KIAA1109	ENSG00000138688	HsaINT0086467	0.937913	0.62285	0.315063	0.4
KIAA1109	ENSG00000138688	HsaINT0086477	0.580695	0.282167	0.298528	0.29
KIAA1109	ENSG00000138688	HsaINT0086479	0.360309	0.0849	0.275409	0.1
KIAA1109	ENSG00000138688	HsaINT0086480	0.437841	0.295308	0.142534	0.11
KIAA1310	ENSG00000114982	HsaALTA0004552-2/2	0.766125	0.666699	0.099426	0.22
KIAA1310	ENSG00000114982	HsaEX0034010	0.130979	0.060816	0.070163	0.14
KIAA1539	ENSG00000005238	HsaEX0034171	0.951101	0.92812	0.022981	0.11
KIAA1539	ENSG00000005238	HsaINT0086959	0.143598	0.063612	0.079985	0.2
KIAA1797	ENSG00000188352	HsaINT0087204	0.945716	0.729674	0.216042	0.25
KIAA1841	ENSG00000162929	HsaINT0087261	0.095362	0.240206	-0.144844	0.19
KIAA2018	ENSG00000176542	HsaINT0087337	0.104239	0.100311	0.003928	0.1
KIDINS220	ENSG00000134313	HsaINT0087364	0.565749	0.248898	0.316851	0.19
KIF14	ENSG00000118193	HsaINT0087498	0.049445	0.459612	-0.410167	0.16
KIF14	ENSG00000118193	HsaINT0087501	0.200374	0.083261	0.117113	0.1
KIF20B	ENSG00000138182	HsaINT0087805	0.697749	0.939569	-0.241821	0.3
KIF22	ENSG00000079616	HsaINT0087888	0.149629	0.137551	0.012078	0.1
KIF3C	ENSG00000084731	HsaALTA0004595-2/2	0.842697	0.825866	0.016832	0.11
KIF3C	ENSG00000084731	HsaINT0088054	0.209545	0.160976	0.048569	0.14
KIN	ENSG00000151657	HsaEX0034652	0.943667	0.933988	0.009678	0.12
KIN	ENSG00000151657	HsaEX0034654	0.936819	0.916608	0.020211	0.16
KIN	ENSG00000151657	HsaINT0088291	0.26994	0.167814	0.102126	0.2
KLC1	ENSG00000126214	HsaINT0088410	0.13689	0.119478	0.017412	0.11
KLHDC2	ENSG00000165516	HsaINT0088551	0.379519	0.18924	0.19028	0.18
KLHL35	ENSG00000149243	HsaALTA0004620-1/2	0.93996	0.890387	0.049573	0.15
KLHL35	ENSG00000149243	HsaINT0088766	0.134116	0.111004	0.023112	0.13
KLHL7	ENSG00000122550	HsaINT0088813	0.460695	0.399599	0.061096	0.16
KLHL8	ENSG00000145332	HsaEX6085289	0.9458	0.938332	0.007467	0.1
KLRB1	ENSG00000111796	HsaINT0088945	0.152474	0.080009	0.072465	0.17
KLRC1	ENSG00000134545	HsaINT0088953	0.505214	0.223841	0.281373	0.32
KLRG1	ENSG00000139187	HsaINT0088988	0.46549	0.142487	0.323003	0.26
KPNA1	ENSG00000114030	HsaINT0089129	0.150899	0.065135	0.085764	0.23
KPNA3	ENSG00000102753	HsaINT0089146	0.095201	0.064975	0.030227	0.12
KPNA3	ENSG00000102753	HsaINT0089153	0.327181	0.090434	0.236747	0.56
KPNA3	ENSG00000102753	HsaINT0089155	0.119004	0.091392	0.027612	0.13
KPNA5	ENSG00000196911	HsaEX0034972	0.963691	0.946822	0.016869	0.12
KRR1	ENSG00000111615	HsaINT0089324	0.12873	0.084836	0.043894	0.17
KRR1	ENSG00000111615	HsaINT0089325	0.220188	0.116152	0.104036	0.17
KRR1	ENSG00000111615	HsaINT0089329	0.148371	0.087133	0.061237	0.14
KRR1	ENSG00000111615	HsaINT0089331	0.703797	0.592932	0.110864	0.13
KTN1	ENSG00000126777	HsaINT0089799	0.439174	0.214634	0.22454	0.17
L3MBTL	ENSG00000185513	HsaEX0035132	0.486826	0.811976	-0.32515	0.42
L3MBTL2	ENSG00000100395	HsaEX0035142	0.719693	0.56552	0.154173	0.58
LAIR2	ENSG00000167618	HsaEX0035189	0.710071	0.679774	0.030297	0.13
LARP1	ENSG00000155506	HsaEX0035343	0.697793	0.955334	-0.25754	0.32
LARP7	ENSG00000174720	HsaALTD0003556-2/3	0.27289	0.132932	0.139958	0.16
LARP7	ENSG00000174720	HsaINT0090726	0.139679	0.079737	0.059942	0.1
LARP7	ENSG00000174720	HsaINT0090729	0.22618	0.123367	0.102813	0.1
LCMT1	ENSG00000205629	HsaINT0090993	0.131247	0.075196	0.056051	0.11
LCOR	ENSG00000196233	HsaEX0035525	0.221606	0.156104	0.065502	0.2
LEF1	ENSG00000138795	HsaALTA0004727-2/2	0.956789	0.926653	0.030136	0.11
LGALS8	ENSG00000116977	HsaEX0035678	0.16572	0.067308	0.098412	0.15
LGMN	ENSG00000100600	HsaALTA0004741-2/2	0.957579	0.944561	0.013017	0.16
LGMN	ENSG00000100600	HsaINT0091596	0.078641	0.048379	0.030263	0.1
LGTN	ENSG00000143486	HsaINT0091664	0.10155	0.069245	0.032305	0.12
LGTN	ENSG00000143486	HsaINT0091670	0.142587	0.20297	-0.060384	0.12
LIN54	ENSG00000189308	HsaINT0092091	0.218156	0.073078	0.145078	0.24
LINS1	ENSG00000140471	HsaINT0092141	0.264041	0.095214	0.168827	0.17
LIPH	ENSG00000163898	HsaALTA0004773-2/2	0.951483	0.946094	0.005389	0.12
LIPH	ENSG00000163898	HsaEX0035925	0.942378	0.92381	0.018569	0.14
LIPH	ENSG00000163898	HsaINT0092196	0.19422	0.086858	0.107361	0.27
LMBR1	ENSG00000105983	HsaEX0036002	0.957529	0.754429	0.2031	0.2
LNPEP	ENSG00000113441	HsaINT0092605	0.787056	0.97147	-0.184415	0.25
LOC100128098	ENSG00000204832	HsaINT0092738	0.660556	0.551118	0.109438	0.31
LOC339290	ENSG00000263753	HsaINT0094057	0.641041	0.618992	0.022048	0.19
LOC374443	ENSG00000256594	HsaINT0094197	0.138097	0.121199	0.016898	0.12
LONP2	ENSG00000102910	HsaINT0095470	0.34172	0.123039	0.218681	0.2
LOXHD1	ENSG00000167210	HsaEX6038837	0.947365	0.923914	0.023452	0.16
LRBA	ENSG00000198589	HsaINT0095941	0.43563	0.057	0.37863	0.45
LRBA	ENSG00000198589	HsaINT0095942	0.307045	0.063002	0.244043	0.25
LRBA	ENSG00000198589	HsaINT0095949	0.400184	0.05012	0.350063	0.33
LRBA	ENSG00000198589	HsaINT0095953	0.109883	0.068143	0.04174	0.15
LRBA	ENSG00000198589	HsaINT0095958	0.099724	0.073603	0.026122	0.12
LRBA	ENSG00000198589	HsaINT0095982	0.319117	0.226102	0.093015	0.16
LRRC29	ENSG00000125122	HsaEX0036566	0.956745	0.944418	0.012327	0.13
LRRC37A3	ENSG00000176809	HsaEX0036584	0.80541	0.628996	0.176414	0.26
LRRC57	ENSG00000180979	HsaINT0097003	0.564611	0.504235	0.060376	0.26
LRRC8B	ENSG00000197147	HsaEX0036702	0.560213	0.380828	0.179385	0.29
LRRC8B	ENSG00000197147	HsaEX0036703	0.160292	0.119458	0.040834	0.1
LRRCC1	ENSG00000133739	HsaEX0036720	0.893895	0.852192	0.041702	0.18
LRRCC1	ENSG00000133739	HsaEX0036722	0.92371	0.745886	0.177823	0.31
LRRCC1	ENSG00000133739	HsaINT0097091	0.236266	0.066723	0.169544	0.14
LRRCC1	ENSG00000133739	HsaINT0097098	0.770341	0.108507	0.661835	0.53
LRRCC1	ENSG00000133739	HsaINT0097101	0.324042	0.158402	0.16564	0.19
LRRK2	ENSG00000188906	HsaINT0097276	0.265702	0.108956	0.156746	0.11
LTBP3	ENSG00000168056	HsaEX0036935	0.783966	0.504476	0.27949	0.36
LTV1	ENSG00000135521	HsaINT0097716	0.642493	0.283276	0.359217	0.14
LYAR	ENSG00000145220	HsaINT0097853	0.111538	0.084501	0.027038	0.12
LYRM1	ENSG00000102897	HsaEX0037074	0.07872	0.057829	0.020891	0.1
LYRM1	ENSG00000102897	HsaEX0037076	0.688701	0.672342	0.016359	0.16
LYRM1	ENSG00000102897	HsaINT0097941	0.113455	0.066471	0.046983	0.16
LYST	ENSG00000143669	HsaINT0097992	0.241519	0.739668	-0.49815	0.2
MACF1	ENSG00000127603	HsaEX6030189	0.934496	0.958289	-0.023793	0.13
MACF1	ENSG00000127603	HsaINT0098124	0.147743	0.364487	-0.216744	0.63
MACF1	ENSG00000127603	HsaINT0098151	0.122967	0.060614	0.062353	0.14
MAD2L2	ENSG00000116670	HsaINT0098257	0.481814	0.151494	0.33032	0.54
MADD	ENSG00000110514	HsaALTD0003710-1/2	0.440791	0.417321	0.02347	0.13
MADD	ENSG00000110514	HsaEX0037212	0.62997	0.573979	0.055991	0.34
MAGED1	ENSG00000179222	HsaINT0098428	0.221614	0.179684	0.041931	0.18
MAGOH	ENSG00000162385	HsaEX6031015	0.951383	0.944556	0.006827	0.11
MAGOHB	ENSG00000111196	HsaINT0098538	0.158245	0.073542	0.084704	0.17
MALT1	ENSG00000172175	HsaINT0098591	0.427014	0.207657	0.219357	0.49
MALT1	ENSG00000172175	HsaINT0098596	0.247435	0.090123	0.157313	0.11
MAN1A1	ENSG00000111885	HsaINT0098667	0.151418	0.102212	0.049206	0.14
MAN2A1	ENSG00000112893	HsaEX0037378	0.947783	0.939207	0.008576	0.14
MAN2A1	ENSG00000112893	HsaEX0037382	0.950641	0.945139	0.005502	0.1
MAN2A2	ENSG00000196547	HsaALTA0004933-2/2	0.967724	0.941905	0.025819	0.14
MAN2A2	ENSG00000196547	HsaALTA0004934-2/2	0.972534	0.951216	0.021318	0.13
MAN2A2	ENSG00000196547	HsaINT0098755	0.138496	0.072436	0.06606	0.48
MANBA	ENSG00000109323	HsaEX0037432	0.860183	0.808241	0.051942	0.2
MANBA	ENSG00000109323	HsaINT0098827	0.272802	0.168851	0.103951	0.29
MAOB	ENSG00000069535	HsaEX0037450	0.794135	0.97203	-0.177895	0.18
MAP3K1	ENSG00000095015	HsaINT0099030	0.259469	0.309253	-0.049785	0.2
MAP3K11	ENSG00000173327	HsaEX6002976	0.940704	0.932209	0.008495	0.13
MAP4K2	ENSG00000168067	HsaINT0099331	0.05874	0.0579	0.000841	0.16
MAP4K4	ENSG00000071054	HsaALTD0003750-2/2	0.273751	0.201021	0.07273	0.11
MAP4K4	ENSG00000071054	HsaINT0099403	0.319524	0.08051	0.239014	0.4
MAP7D1	ENSG00000116871	HsaEX6030016	0.955297	0.949934	0.005364	0.1
MAPK13	ENSG00000156711	HsaEX6046872	0.946214	0.882266	0.063948	0.16
MAPKAPK5	ENSG00000089022	HsaALTD0003771-2/2	0.383411	0.239031	0.14438	0.15
MAPKAPK5	ENSG00000089022	HsaINT0099769	0.057814	0.590635	-0.532821	0.27
MAPKSP1	ENSG00000109270	HsaEX6085552	0.961531	0.940873	0.020659	0.14
MARK2	ENSG00000072518	HsaEX0037917	0.953778	0.914591	0.039187	0.14
MAT2A	ENSG00000168906	HsaINT0100222	0.236826	0.137635	0.099191	0.18
MBD1	ENSG00000141644	HsaEX6038927	0.953289	0.936308	0.016981	0.1
MBD4	ENSG00000129071	HsaALTD0003798-2/2	0.876983	0.830125	0.046858	0.2
MBD4	ENSG00000129071	HsaALTD0003800-2/2	0.368091	0.290743	0.077349	0.22
MBIP	ENSG00000151332	HsaINT0100419	0.528366	0.053177	0.475189	0.17
MBOAT2	ENSG00000143797	HsaEX0038132	0.721532	0.64578	0.075753	0.14
MCFD2	ENSG00000180398	HsaINT0100729	0.191503	0.13395	0.057553	0.11
MCM2	ENSG00000073111	HsaEX6058272	0.970765	0.937135	0.03363	0.16
MCM2	ENSG00000073111	HsaEX6058273	0.970251	0.939745	0.030506	0.14
MDP1	ENSG00000213920	HsaINT0101229	0.906571	0.726492	0.180079	0.42
MDP1	ENSG00000213920	HsaINT0101230	0.088295	0.058087	0.030209	0.12
MDP1	ENSG00000213920	HsaINT0101231	0.077593	0.055965	0.021628	0.13
MDP1	ENSG00000213920	HsaINT0101232	0.243002	0.140314	0.102688	0.13
ME1	ENSG00000065833	HsaINT0101247	0.147349	0.039849	0.107501	0.19
ME1	ENSG00000065833	HsaINT0101248	0.129972	0.044933	0.08504	0.16
MED12L	ENSG00000144893	HsaEX6059147	0.944698	0.941473	0.003225	0.13
MED17	ENSG00000042429	HsaEX0038610	0.964271	0.784879	0.179391	0.19
MED29	ENSG00000063322	HsaINT0101664	0.241891	0.155368	0.086522	0.24
MED29	ENSG00000063322	HsaINT0101665	0.295673	0.094064	0.201609	0.45
MED6	ENSG00000133997	HsaEX0038672	0.962271	0.940832	0.021439	0.1
MEF2A	ENSG00000068305	HsaEX0038695	0.466207	0.365972	0.100235	0.28
MEF2A	ENSG00000068305	HsaINT0101700	0.185338	0.099601	0.085737	0.2
MEIS1	ENSG00000143995	HsaALTA0005125-2/2	0.535421	0.451379	0.084041	0.19
MEIS1	ENSG00000143995	HsaINT0101930	0.201799	0.112318	0.089481	0.18
MEST	ENSG00000106484	HsaINT0102058	0.124021	0.069741	0.05428	0.13
METAP1	ENSG00000164024	HsaINT0102097	0.506129	0.174136	0.331994	0.48
METT11D1	ENSG00000165792	HsaINT0102135	0.304891	0.079593	0.225299	0.22
METTL5	ENSG00000138382	HsaINT0102221	0.221954	0.12825	0.093703	0.29
MFSD6	ENSG00000151690	HsaEX0039032	0.600116	0.40285	0.197266	0.44
MFSD6	ENSG00000151690	HsaINT0102445	0.336023	0.095896	0.240127	0.32
MGEA5	ENSG00000198408	HsaINT0102671	0.257984	0.217285	0.040699	0.19
MGST2	ENSG00000085871	HsaEX0039144	0.962767	0.856215	0.106552	0.17
MGST2	ENSG00000085871	HsaINT0102726	0.17968	0.076057	0.103622	0.16
MIA3	ENSG00000154305	HsaEX6036893	0.967376	0.94713	0.020246	0.1
MICALL2	ENSG00000164877	HsaINT0102920	0.112014	0.109755	0.002259	0.11
MIER1	ENSG00000198160	HsaINT0102979	0.104567	0.070997	0.033571	0.12
MIF4GD	ENSG00000125457	HsaINT0103014	0.149467	0.08121	0.068257	0.18
MINK1	ENSG00000141503	HsaALTA0005215-1/2	0.175993	0.105014	0.07098	0.19
MITF	ENSG00000187098	HsaALTA0005223-2/2	0.27331	0.255129	0.018181	0.12
MKI67IP	ENSG00000155438	HsaINT0103219	0.086967	0.058367	0.0286	0.13
MKNK1	ENSG00000079277	HsaEX0039394	0.855517	0.764904	0.090613	0.31
MLKL	ENSG00000168404	HsaEX0039456	0.390824	0.308553	0.082271	0.1
MLL3	ENSG00000055609	HsaALTA0005246-2/2	0.190304	0.115297	0.075007	0.19
MLL3	ENSG00000055609	HsaINT0103530	0.27856	0.093776	0.184783	0.16
MLL3	ENSG00000055609	HsaINT0103552	0.128223	0.594488	-0.466265	0.44
MLL5	ENSG00000005483	HsaEX0039508	0.404052	0.327639	0.076413	0.18
MLLT10	ENSG00000078403	HsaINT0103681	0.779871	0.935957	-0.156086	0.1
MLLT4	ENSG00000130396	HsaINT0103696	0.483842	0.062022	0.42182	0.12
MLXIP	ENSG00000175727	HsaEX0039595	0.376252	0.247506	0.128746	0.19
MLXIP	ENSG00000175727	HsaINT0103782	0.25934	0.075758	0.183582	0.19
MLXIP	ENSG00000175727	HsaINT0103793	0.217048	0.114434	0.102615	0.1
MON2	ENSG00000061987	HsaINT0104311	0.29132	0.055978	0.235342	0.22
MOSPD3	ENSG00000106330	HsaEX0039860	0.963401	0.940296	0.023105	0.14
MPHOSPH10	ENSG00000124383	HsaINT0104623	0.220306	0.078992	0.141313	0.2
MPL	ENSG00000117400	HsaINT0104672	0.095362	0.053668	0.041694	0.2
MPP6	ENSG00000105926	HsaINT0104788	0.091661	0.056548	0.035114	0.1
MPP7	ENSG00000150054	HsaINT0104811	0.276598	0.272253	0.004345	0.12
MPV17	ENSG00000115204	HsaINT0104866	0.149373	0.084674	0.064699	0.14
MRPL1	ENSG00000169288	HsaINT0105029	0.205981	0.094917	0.111064	0.16
MRPL1	ENSG00000169288	HsaINT0105033	0.288196	0.235741	0.052456	0.19
MRPL22	ENSG00000082515	HsaINT0105092	0.095117	0.080193	0.014924	0.11
MRPL3	ENSG00000114686	HsaALTD0004022-1/2	0.078295	0.056798	0.021497	0.11
MRPL30	ENSG00000185414	HsaINT0105124	0.156044	0.060785	0.095259	0.14
MRPL32	ENSG00000106591	HsaEX0040119	0.188095	0.097425	0.090671	0.2
MRPL32	ENSG00000106591	HsaEX0040120	0.277302	0.138231	0.139071	0.1
MRPL32	ENSG00000106591	HsaINT0105127	0.25206	0.223109	0.028951	0.23
MRPL45	ENSG00000174100	HsaEX0040142	0.958284	0.930929	0.027355	0.14
MRPL46	ENSG00000173867	HsaINT0105198	0.186549	0.116496	0.070053	0.16
MRPL47	ENSG00000136522	HsaINT0105203	0.164004	0.092925	0.071079	0.16
MRPL52	ENSG00000172590	HsaEX0040160	0.19945	0.11752	0.08193	0.27
MRPS27	ENSG00000113048	HsaINT0105310	0.716818	0.682493	0.034325	0.1
MRPS28	ENSG00000147586	HsaEX0040195	0.943828	0.898108	0.04572	0.17
MRPS31	ENSG00000102738	HsaINT0105325	0.221552	0.070707	0.150845	0.19
MRPS31	ENSG00000102738	HsaINT0105326	0.271247	0.074796	0.196452	0.21
MRPS35	ENSG00000061794	HsaINT0105334	0.196802	0.125944	0.070858	0.15
MRPS5	ENSG00000144029	HsaEX6014404	0.963633	0.949094	0.014539	0.11
MRS2	ENSG00000124532	HsaINT0105379	0.590316	0.400854	0.189461	0.11
MRS2	ENSG00000124532	HsaINT0105383	0.139488	0.128574	0.010914	0.16
MS4A1	ENSG00000156738	HsaEX0040243	0.418298	0.73457	-0.316272	0.18
MSRB2	ENSG00000148450	HsaINT0105682	0.203094	0.093574	0.109521	0.11
MTCH1	ENSG00000137409	HsaINT0105902	0.210964	0.156722	0.054243	0.13
MTCH2	ENSG00000109919	HsaINT0105917	0.19286	0.066612	0.126248	0.17
MTCH2	ENSG00000109919	HsaINT0105918	0.100769	0.068264	0.032504	0.12
MTERFD1	ENSG00000156469	HsaEX0040434	0.905982	0.957098	-0.051116	0.15
MTF2	ENSG00000143033	HsaINT0105971	0.287937	0.097946	0.189991	0.24
MTF2	ENSG00000143033	HsaINT0105975	0.166136	0.087518	0.078619	0.11
MTF2	ENSG00000143033	HsaINT0105978	0.588576	0.116155	0.472421	0.62
MTHFD1	ENSG00000100714	HsaINT0106029	0.433626	0.190636	0.24299	0.14
MTMR10	ENSG00000166912	HsaINT0106177	0.291326	0.060509	0.230817	0.25
MTMR2	ENSG00000087053	HsaALTA0005425-1/2	0.94265	0.936621	0.006029	0.12
MTRR	ENSG00000124275	HsaINT0106486	0.234132	0.088145	0.145988	0.19
MUTED	ENSG00000188428	HsaINT0106965	0.111442	0.05695	0.054493	0.19
MVP	ENSG00000013364	HsaINT0107005	0.121008	0.054261	0.066747	0.12
MVP	ENSG00000013364	HsaINT0107007	0.145461	0.114648	0.030813	0.11
MXI1	ENSG00000119950	HsaINT0107069	0.183642	0.157257	0.026386	0.1
MYCBP2	ENSG00000005810	HsaINT0107329	0.146228	0.526745	-0.380517	0.36
MYCBP2	ENSG00000005810	HsaINT0107357	0.367125	0.113272	0.253853	0.22
MYLIP	ENSG00000007944	HsaINT0108071	0.354848	0.263127	0.091721	0.12
MYO5A	ENSG00000197535	HsaINT0108766	0.578348	0.343364	0.234984	0.2
MYOM1	ENSG00000101605	HsaEX6037971	0.945833	0.93563	0.010202	0.1
MYOM2	ENSG00000036448	HsaEX6079368	0.969803	0.9456	0.024204	0.11
MYST2	ENSG00000136504	HsaINT0109361	0.232766	0.127154	0.105612	0.12
NAA25	ENSG00000111300	HsaINT0109562	0.486507	0.762143	-0.275636	0.2
NAAA	ENSG00000138744	HsaALTD0004155-1/2	0.262668	0.116722	0.145946	0.23
NAGPA	ENSG00000103174	HsaEX0041600	0.952594	0.892961	0.059632	0.1
NARG2	ENSG00000128915	HsaINT0110019	0.284361	0.21244	0.071921	0.15
NASP	ENSG00000132780	HsaINT0110061	0.234452	0.119296	0.115156	0.16
NASP	ENSG00000132780	HsaINT0110062	0.179051	0.12878	0.050271	0.12
NBEA	ENSG00000172915	HsaINT0110311	0.649466	0.118847	0.530619	0.52
NBEAL1	ENSG00000144426	HsaINT0110373	0.890536	0.941696	-0.05116	0.15
NBN	ENSG00000104320	HsaEX0041867	0.951611	0.930312	0.021299	0.1
NCAPH2	ENSG00000025770	HsaINT0110951	0.178906	0.104982	0.073924	0.15
NCBP2	ENSG00000114503	HsaALTA0005591-2/2	0.958793	0.935073	0.02372	0.1
NCKAP1	ENSG00000061676	HsaINT0111080	0.215789	0.065661	0.150127	0.13
NCKIPSD	ENSG00000213672	HsaALTA0005600-2/2	0.673172	0.569466	0.103707	0.19
NCOA7	ENSG00000111912	HsaEX0042099	0.944842	0.934018	0.010824	0.11
NCOR1	ENSG00000141027	HsaINT0111329	0.278876	0.128362	0.150514	0.21
NCOR1	ENSG00000141027	HsaINT0111339	0.407169	0.175593	0.231575	0.27
NCR3	ENSG00000204475	HsaALTA0005625-2/2	0.583789	0.47544	0.10835	0.18
NCRNA00103	ENSG00000223773	HsaEX0042148	0.434995	0.254102	0.180893	0.33
NDEL1	ENSG00000166579	HsaINT0111706	0.126585	0.118252	0.008333	0.13
NDRG3	ENSG00000101079	HsaEX6077985	0.966726	0.944314	0.022411	0.1
NDRG3	ENSG00000101079	HsaINT0111789	0.139596	0.059266	0.080331	0.1
NDST1	ENSG00000070614	HsaINT0111813	0.462535	0.105023	0.357512	0.69
NDST1	ENSG00000070614	HsaINT0111816	0.063719	0.058941	0.004777	0.1
NDST1	ENSG00000070614	HsaINT0111819	0.583571	0.523154	0.060417	0.14
NDUFA5	ENSG00000128609	HsaEX0042293	0.949041	0.860953	0.088088	0.27
NDUFC1	ENSG00000109390	HsaEX0042315	0.325662	0.113691	0.21197	0.28
NDUFS3	ENSG00000213619	HsaINT0112018	0.090858	0.061588	0.02927	0.14
NDUFV1	ENSG00000167792	HsaINT0112045	0.187616	0.108	0.079616	0.18
NEDD1	ENSG00000139350	HsaINT0112331	0.24895	0.093221	0.155729	0.16
NEK1	ENSG00000137601	HsaINT0112472	0.195479	0.078558	0.116922	0.25
NF1	ENSG00000196712	HsaINT0112873	0.954194	0.775531	0.178663	0.36
NFAT5	ENSG00000102908	HsaINT0112992	0.061271	0.274139	-0.212869	0.25
NFATC1	ENSG00000131196	HsaINT0113000	0.066665	0.056265	0.0104	0.1
NFATC2IP	ENSG00000176953	HsaEX0042705	0.961796	0.940824	0.020972	0.11
NFATC3	ENSG00000072736	HsaINT0113026	0.341925	0.210854	0.131071	0.2
NFKB1	ENSG00000109320	HsaINT0113106	0.174558	0.079345	0.095213	0.16
NFKB2	ENSG00000077150	HsaALTA0005707-2/2	0.502694	0.405926	0.096767	0.22
NFU1	ENSG00000169599	HsaINT0113245	0.123571	0.056543	0.067028	0.11
NFYC	ENSG00000066136	HsaEX0042835	0.192625	0.130907	0.061719	0.1
NFYC	ENSG00000066136	HsaINT0113313	0.148585	0.123902	0.024683	0.17
NHEJ1	ENSG00000187736	HsaINT0113411	0.393495	0.117769	0.275726	0.33
NHLRC2	ENSG00000196865	HsaINT0113416	0.769252	0.351778	0.417474	0.3
NIF3L1	ENSG00000196290	HsaINT0113513	0.20905	0.312438	-0.103388	0.19
NIPA1	ENSG00000170113	HsaEX0042948	0.988011	0.931346	0.056664	0.24
NIPA1	ENSG00000170113	HsaEX0042949	0.128682	0.073044	0.055638	0.12
NIPA1	ENSG00000170113	HsaEX0042951	0.192874	0.151655	0.041219	0.18
NIPA1	ENSG00000170113	HsaEX6073331	0.963531	0.943597	0.019934	0.1
NIPA1	ENSG00000170113	HsaINT0113584	0.067688	0.064788	0.0029	0.1
NIPAL3	ENSG00000001461	HsaINT0113621	0.232385	0.130158	0.102226	0.1
NIPAL3	ENSG00000001461	HsaINT0113622	0.302907	0.105409	0.197498	0.1
NLRP12	ENSG00000142405	HsaEX0043131	0.592343	0.949079	-0.356736	0.1
NMD3	ENSG00000169251	HsaINT0114143	0.381261	0.255311	0.12595	0.44
NME4	ENSG00000103202	HsaALTD0004331-2/2	0.676398	0.4711	0.205298	0.31
NME7	ENSG00000143156	HsaEX0043172	0.951968	0.937436	0.014532	0.13
NMNAT3	ENSG00000163864	HsaEX0043191	0.882429	0.782888	0.099541	0.25
NMNAT3	ENSG00000163864	HsaEX0043193	0.939145	0.920124	0.019021	0.13
NMRAL1	ENSG00000153406	HsaINT0114214	0.099559	0.096736	0.002823	0.1
NMT1	ENSG00000136448	HsaINT0114230	0.165947	0.105431	0.060516	0.18
NNT	ENSG00000112992	HsaINT0114267	0.203703	0.133134	0.070569	0.28
NOP16	ENSG00000048162	HsaEX0043342	0.94639	0.91479	0.0316	0.11
NPAT	ENSG00000149308	HsaINT0115074	0.368045	0.310843	0.057202	0.23
NPAT	ENSG00000149308	HsaINT0115083	0.350418	0.285585	0.064833	0.19
NPRL2	ENSG00000114388	HsaINT0115431	0.170153	0.106532	0.063621	0.12
NPRL2	ENSG00000114388	HsaINT0115433	0.501976	0.276147	0.225829	0.43
NPRL2	ENSG00000114388	HsaINT0115436	0.233446	0.112655	0.120791	0.12
NPRL2	ENSG00000114388	HsaINT0115438	0.420718	0.126118	0.2946	0.5
NPRL2	ENSG00000114388	HsaINT0115439	0.382529	0.249652	0.132877	0.15
NQO2	ENSG00000124588	HsaEX0043649	0.41761	0.374613	0.042997	0.1
NR3C1	ENSG00000113580	HsaINT0115627	0.183563	0.110502	0.073061	0.22
NR3C1	ENSG00000113580	HsaINT0115630	0.152086	0.099317	0.052769	0.14
NRAS	ENSG00000213281	HsaINT0115735	0.122205	0.074313	0.047893	0.22
NRAS	ENSG00000213281	HsaINT0115736	0.157865	0.134797	0.023069	0.13
NRAS	ENSG00000213281	HsaINT0115737	0.169733	0.114824	0.054908	0.13
NRBF2	ENSG00000148572	HsaINT0115739	0.257189	0.125353	0.131836	0.14
NRBF2	ENSG00000148572	HsaINT0115740	0.269499	0.102799	0.1667	0.23
NRIP1	ENSG00000180530	HsaINT0115905	0.130378	0.047682	0.082697	0.11
NSMAF	ENSG00000035681	HsaINT0116139	0.681624	0.147217	0.534407	0.12
NSMCE1	ENSG00000169189	HsaEX6042948	0.966406	0.939407	0.026999	0.13
NT5C2	ENSG00000076685	HsaEX0043998	0.739935	0.673538	0.066396	0.12
NT5C2	ENSG00000076685	HsaEX0044000	0.448298	0.375581	0.072717	0.12
NUB1	ENSG00000013374	HsaINT0116517	0.316493	0.195764	0.120729	0.17
NUDT16L1	ENSG00000168101	HsaEX0044163	0.941527	0.941466	6e-05	0.1
NUDT5	ENSG00000165609	HsaINT0116674	0.121	0.075657	0.045343	0.12
NUF2	ENSG00000143228	HsaINT0116703	0.938352	0.917324	0.021028	0.13
NUP107	ENSG00000111581	HsaINT0116769	0.380143	0.306443	0.073701	0.27
NUP107	ENSG00000111581	HsaINT0116783	0.275768	0.09032	0.185448	0.18
NUP210	ENSG00000132182	HsaEX0044331	0.943941	0.938439	0.005502	0.12
NUP214	ENSG00000126883	HsaINT0117099	0.323164	0.220501	0.102663	0.1
NUPL2	ENSG00000136243	HsaINT0117267	0.376566	0.230095	0.146471	0.36
OAS1	ENSG00000089127	HsaALTA0005919-1/3	0.222739	0.125504	0.097235	0.1
OBFC1	ENSG00000107960	HsaINT0117543	0.158855	0.098068	0.060787	0.12
OCIAD2	ENSG00000145247	HsaEX0044574	0.850454	0.777484	0.07297	0.12
ODF2L	ENSG00000122417	HsaINT0117848	0.109316	0.093232	0.016085	0.13
OPN3	ENSG00000054277	HsaEX0044778	0.524971	0.374256	0.150715	0.15
ORC2	ENSG00000115942	HsaINT0118447	0.951822	0.86721	0.084612	0.32
ORC3L	ENSG00000135336	HsaEX6048472	0.971835	0.939953	0.031882	0.11
ORC5L	ENSG00000164815	HsaEX6009718	0.963899	0.943014	0.020885	0.1
ORMDL3	ENSG00000172057	HsaALTA0005971-3/3	0.830036	0.724329	0.105707	0.14
OS9	ENSG00000135506	HsaINT0118529	0.245905	0.219824	0.026081	0.12
OSBPL2	ENSG00000130703	HsaINT0118618	0.302681	0.070573	0.232109	0.54
OSGEP	ENSG00000092094	HsaEX0044972	0.13625	0.078413	0.057837	0.11
OSGEP	ENSG00000092094	HsaINT0118793	0.1601	0.116815	0.043285	0.11
OSTM1	ENSG00000081087	HsaINT0118863	0.113268	0.076021	0.037247	0.1
P2RX5	ENSG00000083454	HsaALTA0006004-1/2	0.338546	0.309852	0.028694	0.1
P2RX5	ENSG00000083454	HsaEX0045091	0.920742	0.883952	0.03679	0.15
P2RX5	ENSG00000083454	HsaEX0045092	0.926349	0.86419	0.062158	0.14
PAAF1	ENSG00000175575	HsaINT0119399	0.782371	0.583813	0.198558	0.51
PACS1	ENSG00000175115	HsaALTD0004545-2/2	0.958916	0.941413	0.017503	0.12
PAK1IP1	ENSG00000111845	HsaINT0119764	0.253624	0.089667	0.163957	0.21
PAM	ENSG00000145730	HsaEX0045316	0.939771	0.933858	0.005913	0.12
PAM	ENSG00000145730	HsaEX0045321	0.871782	0.76407	0.107712	0.13
PANK2	ENSG00000125779	HsaINT0120007	0.310895	0.211991	0.098904	0.36
PAOX	ENSG00000148832	HsaEX0045387	0.85865	0.787472	0.071178	0.18
PAPOLA	ENSG00000090060	HsaALTA0006064-1/2	0.300227	0.115481	0.184746	0.27
PAPOLG	ENSG00000115421	HsaINT0120156	0.889111	0.570892	0.318218	0.32
PAPSS1	ENSG00000138801	HsaINT0120222	0.117335	0.076155	0.041179	0.13
PAPSS1	ENSG00000138801	HsaINT0120223	0.101638	0.063123	0.038516	0.11
PAPSS2	ENSG00000198682	HsaEX6089264	0.948381	0.93745	0.010931	0.14
PAPSS2	ENSG00000198682	HsaINT0120232	0.405626	0.0818	0.323826	0.31
PARD3	ENSG00000148498	HsaINT0120275	0.090225	0.056859	0.033366	0.13
PARL	ENSG00000175193	HsaALTD0004581-1/2	0.915796	0.901574	0.014222	0.11
PARP11	ENSG00000111224	HsaINT0120427	0.646379	0.949507	-0.303128	0.61
PARP14	ENSG00000173193	HsaINT0120456	0.105017	0.29419	-0.189173	0.11
PARP4	ENSG00000102699	HsaEX0045617	0.955537	0.931124	0.024414	0.1
PARP4	ENSG00000102699	HsaINT0120507	0.778124	0.136549	0.641575	0.77
PARP6	ENSG00000137817	HsaINT0120529	0.105778	0.052201	0.053577	0.1
PARP8	ENSG00000151883	HsaINT0120569	0.450397	0.323727	0.12667	0.14
PARP8	ENSG00000151883	HsaINT0120572	0.239076	0.122423	0.116653	0.24
PARP9	ENSG00000138496	HsaEX0045643	0.051651	0.12704	-0.075389	0.13
PBLD	ENSG00000108187	HsaINT0120823	0.203264	0.067754	0.13551	0.26
PBLD	ENSG00000108187	HsaINT0120824	0.190498	0.059793	0.130706	0.14
PBRM1	ENSG00000163939	HsaINT0120833	0.196402	0.065464	0.130938	0.15
PBRM1	ENSG00000163939	HsaINT0120848	0.185546	0.094234	0.091312	0.13
PBX3	ENSG00000167081	HsaEX0045755	0.588146	0.371722	0.216424	0.17
PBX3	ENSG00000167081	HsaINT0120873	0.05789	0.054636	0.003254	0.11
PCF11	ENSG00000165494	HsaEX6004007	0.943427	0.936791	0.006637	0.1
PCF11	ENSG00000165494	HsaINT0121166	0.767172	0.555052	0.21212	0.13
PCID2	ENSG00000126226	HsaEX6041223	0.952963	0.932393	0.020569	0.13
PCID2	ENSG00000126226	HsaINT0121241	0.339736	0.200327	0.139409	0.15
PCID2	ENSG00000126226	HsaINT0121242	0.238395	0.067981	0.170414	0.29
PCM1	ENSG00000078674	HsaEX0045923	0.339086	0.282377	0.056709	0.15
PCM1	ENSG00000078674	HsaINT0121308	0.15485	0.111038	0.043812	0.1
PCNA	ENSG00000132646	HsaINT0121352	0.321601	0.063746	0.257854	0.33
PCNT	ENSG00000160299	HsaEX0045962	0.920891	0.436885	0.484006	0.1
PCYT1A	ENSG00000161217	HsaINT0121684	0.430456	0.279997	0.150459	0.24
PCYT1B	ENSG00000102230	HsaINT0121688	0.070866	0.053439	0.017427	0.11
PDCD10	ENSG00000114209	HsaALTD0004630-1/2	0.684812	0.657753	0.027059	0.1
PDE2A	ENSG00000186642	HsaEX6003660	0.940111	0.939268	0.000843	0.13
PDE4B	ENSG00000184588	HsaINT0122022	0.59027	0.221036	0.369234	0.29
PDHA1	ENSG00000131828	HsaEX6050977	0.956695	0.945761	0.010934	0.1
PDHA1	ENSG00000131828	HsaINT0122404	0.104496	0.074013	0.030483	0.1
PDLIM5	ENSG00000163110	HsaINT0122586	0.155539	0.090159	0.06538	0.29
PDLIM5	ENSG00000163110	HsaINT0122589	0.21764	0.069612	0.148028	0.18
PDS5A	ENSG00000121892	HsaEX6084046	0.954796	0.945403	0.009392	0.13
PDS5A	ENSG00000121892	HsaINT0122660	0.463531	0.186151	0.27738	0.44
PDS5A	ENSG00000121892	HsaINT0122661	0.219619	0.157762	0.061857	0.12
PDS5A	ENSG00000121892	HsaINT0122676	0.175407	0.154668	0.020739	0.16
PDS5B	ENSG00000083642	HsaALTD0004654-1/2	0.49546	0.309332	0.186127	0.29
PDS5B	ENSG00000083642	HsaINT0122706	0.646545	0.143102	0.503443	0.49
PDXDC1	ENSG00000179889	HsaEX0046485	0.94853	0.922056	0.026474	0.11
PEAR1	ENSG00000187800	HsaALTA0006179-1/2	0.66021	0.621653	0.038557	0.2
PEAR1	ENSG00000187800	HsaINT0122925	0.588732	0.525692	0.06304	0.16
PEF1	ENSG00000162517	HsaINT0122960	0.117045	0.064873	0.052172	0.11
PELI2	ENSG00000139946	HsaINT0122974	0.498887	0.488313	0.010574	0.17
PEX1	ENSG00000127980	HsaINT0123140	0.554381	0.237575	0.316806	0.19
PFKL	ENSG00000141959	HsaEX0046744	0.332777	0.265888	0.066889	0.13
PFKP	ENSG00000067057	HsaINT0123432	0.156936	0.064242	0.092695	0.24
PGM1	ENSG00000079739	HsaINT0123623	0.613637	0.550946	0.062691	0.28
PGM1	ENSG00000079739	HsaINT0123624	0.084124	0.0639	0.020224	0.1
PGM1	ENSG00000079739	HsaINT0123625	0.069243	0.056473	0.01277	0.13
PGM1	ENSG00000079739	HsaINT0123627	0.173027	0.060852	0.112176	0.38
PGM1	ENSG00000079739	HsaINT0123628	0.129686	0.070246	0.05944	0.22
PGM2L1	ENSG00000165434	HsaEX6003785	0.968956	0.944849	0.024107	0.11
PGM2L1	ENSG00000165434	HsaEX6003787	0.968587	0.947782	0.020805	0.11
PGM2L1	ENSG00000165434	HsaINT0123650	0.186886	0.102306	0.08458	0.2
PHACTR2	ENSG00000112419	HsaINT0123735	0.199119	0.18764	0.011479	0.13
PHAX	ENSG00000164902	HsaINT0123777	0.352989	0.111489	0.2415	0.26
PHF10	ENSG00000130024	HsaINT0123866	0.375148	0.061078	0.31407	0.41
PHF20	ENSG00000025293	HsaEX0047011	0.310524	0.294576	0.015949	0.14
PHF20	ENSG00000025293	HsaINT0123992	0.157823	0.08392	0.073903	0.12
PHF6	ENSG00000156531	HsaEX0047066	0.945439	0.924479	0.020959	0.2
PHF7	ENSG00000010318	HsaALTD0004726-2/3	0.569122	0.453272	0.11585	0.4
PHGDH	ENSG00000092621	HsaEX0047090	0.117326	0.054767	0.062559	0.14
PHGDH	ENSG00000092621	HsaINT0124124	0.16803	0.088234	0.079796	0.15
PHIP	ENSG00000146247	HsaINT0124160	0.092871	0.391626	-0.298755	0.15
PHKG2	ENSG00000156873	HsaEX0047153	0.955143	0.90394	0.051203	0.21
PHTF2	ENSG00000006576	HsaEX0047247	0.125591	0.077788	0.047803	0.13
PI4KB	ENSG00000143393	HsaINT0124594	0.439074	0.081993	0.357081	0.41
PIAS4	ENSG00000105229	HsaEX6091950	0.951813	0.946328	0.005485	0.1
PICALM	ENSG00000073921	HsaEX0047348	0.107622	0.074919	0.032704	0.11
PIGB	ENSG00000069943	HsaEX0047390	0.947186	0.895421	0.051764	0.2
PIGF	ENSG00000151665	HsaEX0047400	0.83882	0.751756	0.087064	0.18
PIGK	ENSG00000142892	HsaINT0124755	0.123715	0.063192	0.060524	0.14
PIGP	ENSG00000185808	HsaEX0047451	0.944464	0.917116	0.027348	0.11
PIGT	ENSG00000124155	HsaEX0047471	0.869726	0.774798	0.094928	0.18
PIK3C3	ENSG00000078142	HsaINT0125014	0.125158	0.066926	0.058231	0.13
PIK3CD	ENSG00000171608	HsaINT0125078	0.208221	0.072012	0.13621	0.17
PIK3R5	ENSG00000141506	HsaINT0125180	0.21108	0.099978	0.111102	0.1
PIKFYVE	ENSG00000115020	HsaINT0125219	0.638249	0.285074	0.353175	0.33
PIM3	ENSG00000198355	HsaEX6027387	0.956399	0.929314	0.027085	0.14
PINK1	ENSG00000158828	HsaINT0125298	0.29185	0.088814	0.203037	0.22
PJA2	ENSG00000198961	HsaINT0125671	0.108004	0.091522	0.016482	0.14
PKHD1L1	ENSG00000205038	HsaINT0126052	0.855054	0.179947	0.675107	0.38
PKN1	ENSG00000123143	HsaEX6093477	0.960291	0.942464	0.017827	0.11
PLAUR	ENSG00000011422	HsaEX0048024	0.945324	0.894939	0.050385	0.11
PLCG2	ENSG00000197943	HsaINT0126877	0.062176	0.192307	-0.130131	0.17
PLCG2	ENSG00000197943	HsaINT0126881	0.059711	0.236377	-0.176666	0.16
PLCG2	ENSG00000197943	HsaINT0126885	0.079127	0.068858	0.010269	0.11
PLEKHA1	ENSG00000107679	HsaEX0048220	0.963617	0.943311	0.020306	0.1
PLEKHA1	ENSG00000107679	HsaINT0127119	0.568644	0.367443	0.201201	0.5
PLEKHA1	ENSG00000107679	HsaINT0127120	0.400731	0.301915	0.098816	0.21
PLEKHA1	ENSG00000107679	HsaINT0127128	0.190898	0.108007	0.082891	0.13
PLEKHA2	ENSG00000169499	HsaINT0127136	0.034983	0.943592	-0.908608	0.7
PLEKHG1	ENSG00000120278	HsaINT0127276	0.940689	0.743818	0.196871	0.27
PLIN2	ENSG00000147872	HsaINT0127585	0.210258	0.174741	0.035517	0.11
PLOD2	ENSG00000152952	HsaALTD0004854-1/2	0.932153	0.846193	0.08596	0.11
PLSCR3	ENSG00000187838	HsaINT0127823	0.169065	0.123401	0.045664	0.14
PMVK	ENSG00000163344	HsaINT0128382	0.152219	0.06697	0.085249	0.3
PNN	ENSG00000100941	HsaINT0128498	0.208837	0.048266	0.160571	0.13
PNO1	ENSG00000115946	HsaINT0128510	0.571577	0.242632	0.328945	0.12
PNPT1	ENSG00000138035	HsaINT0128658	0.203451	0.677034	-0.473583	0.47
POGK	ENSG00000143157	HsaEX0048830	0.807626	0.691768	0.115858	0.11
POLK	ENSG00000122008	HsaINT0129066	0.583874	0.23391	0.349964	0.52
POLL	ENSG00000166169	HsaEX0048980	0.948081	0.778713	0.169368	0.4
POLR2B	ENSG00000047315	HsaINT0129246	0.286506	0.094786	0.19172	0.25
POLR2B	ENSG00000047315	HsaINT0129264	0.21731	0.082933	0.134377	0.29
POLR2H	ENSG00000163882	HsaEX0049069	0.941188	0.933568	0.00762	0.1
POLR3C	ENSG00000186141	HsaINT0129401	0.076865	0.23072	-0.153855	0.15
POLR3C	ENSG00000186141	HsaINT0129402	0.061747	0.278359	-0.216612	0.2
PPID	ENSG00000171497	HsaINT0130222	0.309926	0.074377	0.235549	0.23
PPM1B	ENSG00000138032	HsaEX0049482	0.10573	0.064571	0.041159	0.12
PPP1R12A	ENSG00000058272	HsaINT0130550	0.226381	0.115845	0.110536	0.1
PPP1R12A	ENSG00000058272	HsaINT0130552	0.130834	0.064829	0.066005	0.17
PPP1R7	ENSG00000115685	HsaALTA0006613-2/2	0.103305	0.057134	0.046172	0.11
PPP1R7	ENSG00000115685	HsaINT0130717	0.12775	0.090388	0.037362	0.13
PPP2R5A	ENSG00000066027	HsaEX0049710	0.099337	0.086866	0.012471	0.12
PPP2R5A	ENSG00000066027	HsaINT0130881	0.085297	0.069915	0.015381	0.1
PPP3CC	ENSG00000120910	HsaINT0130984	0.211917	0.175078	0.036839	0.12
PPP3R1	ENSG00000221823	HsaEX0049759	0.154109	0.119199	0.034909	0.17
PPP3R1	ENSG00000221823	HsaINT0130993	0.108608	0.063393	0.045215	0.1
PPP4R1	ENSG00000154845	HsaINT0131017	0.945125	0.876179	0.068945	0.62
PPP6R3	ENSG00000110075	HsaINT0131159	0.653596	0.140831	0.512764	0.17
PPPDE2	ENSG00000100418	HsaALTA0006640-1/2	0.964545	0.93616	0.028385	0.11
PPPDE2	ENSG00000100418	HsaEX0049832	0.962445	0.930504	0.031941	0.12
PPPDE2	ENSG00000100418	HsaINT0131172	0.14451	0.104216	0.040294	0.1
PPT2	ENSG00000221988	HsaEX0049849	0.938584	0.87666	0.061924	0.21
PQBP1	ENSG00000102103	HsaALTA0006649-2/2	0.937272	0.892338	0.044933	0.12
PQLC3	ENSG00000162976	HsaEX0049871	0.933392	0.909003	0.024389	0.1
PQLC3	ENSG00000162976	HsaEX0049872	0.903718	0.841521	0.062196	0.12
PQLC3	ENSG00000162976	HsaEX0049874	0.586446	0.499515	0.086931	0.27
PRDM2	ENSG00000116731	HsaEX0049935	0.87756	0.948551	-0.070991	0.11
PRDM4	ENSG00000110851	HsaEX0049946	0.942509	0.903473	0.039036	0.1
PRDX4	ENSG00000123131	HsaINT0131514	0.204804	0.102428	0.102376	0.2
PREB	ENSG00000138073	HsaINT0131528	0.336525	0.298513	0.038011	0.23
PREB	ENSG00000138073	HsaINT0131530	0.107357	0.072951	0.034407	0.13
PRELID2	ENSG00000186314	HsaEX0049993	0.956097	0.824974	0.131123	0.32
PREX1	ENSG00000124126	HsaINT0131615	0.332092	0.091307	0.240785	0.33
PRKAA1	ENSG00000132356	HsaINT0131775	0.128296	0.066083	0.062213	0.12
PRKAA1	ENSG00000132356	HsaINT0131777	0.240863	0.074456	0.166407	0.33
PRKAG1	ENSG00000181929	HsaEX0050100	0.913945	0.904872	0.009073	0.11
PRKAG1	ENSG00000181929	HsaINT0131823	0.207122	0.076017	0.131106	0.13
PRKCH	ENSG00000027075	HsaINT0131988	0.100234	0.051017	0.049218	0.11
PRKCI	ENSG00000163558	HsaINT0132009	0.781399	0.365001	0.416398	0.41
PRKCQ	ENSG00000065675	HsaINT0132029	0.151639	0.080831	0.070808	0.11
PRKCQ	ENSG00000065675	HsaINT0132032	0.17532	0.063935	0.111385	0.21
PRKCQ	ENSG00000065675	HsaINT0132033	0.117888	0.068168	0.04972	0.2
PRKCQ	ENSG00000065675	HsaINT0132034	0.113057	0.076285	0.036772	0.13
PRKCSH	ENSG00000130175	HsaINT0132041	0.294079	0.149717	0.144362	0.15
PRKG1	ENSG00000185532	HsaINT0132208	0.179477	0.058466	0.12101	0.1
PRKG1	ENSG00000185532	HsaINT0132214	0.169331	0.082065	0.087266	0.15
PRKX	ENSG00000183943	HsaINT0132260	0.392322	0.861086	-0.468764	0.71
PRMT5	ENSG00000100462	HsaINT0132352	0.190704	0.951949	-0.761245	0.43
PROSC	ENSG00000147471	HsaINT0132508	0.11326	0.097356	0.015903	0.15
PRPF18	ENSG00000165630	HsaINT0132533	0.243771	0.085496	0.158275	0.17
PRPF18	ENSG00000165630	HsaINT0132534	0.546355	0.219416	0.32694	0.29
PRPF3	ENSG00000117360	HsaEX6033363	0.957887	0.936039	0.021848	0.11
PRPF3	ENSG00000117360	HsaINT0132554	0.247496	0.116147	0.131348	0.16
PRPF3	ENSG00000117360	HsaINT0132564	0.252456	0.188479	0.063977	0.1
PRPF40A	ENSG00000196504	HsaALTA0006715-1/2	0.617019	0.575984	0.041035	0.19
PRPF40A	ENSG00000196504	HsaINT0132627	0.414679	0.222022	0.192657	0.22
PRPF8	ENSG00000174231	HsaINT0132702	0.210057	0.132505	0.077552	0.13
PRPF8	ENSG00000174231	HsaINT0132703	0.14876	0.079454	0.069306	0.12
PRPF8	ENSG00000174231	HsaINT0132730	0.172949	0.067583	0.105366	0.12
PRPS2	ENSG00000101911	HsaEX0050401	0.941568	0.93447	0.007097	0.11
PRPSAP2	ENSG00000141127	HsaEX0050411	0.744511	0.697255	0.047256	0.1
PSEN1	ENSG00000080815	HsaINT0133205	0.135574	0.092188	0.043385	0.13
PSMA1	ENSG00000129084	HsaALTD0005104-1/2	0.690364	0.593831	0.096533	0.15
PSMA4	ENSG00000041357	HsaINT0133332	0.268015	0.147589	0.120426	0.23
PSMB6	ENSG00000142507	HsaINT0133395	0.16789	0.060409	0.10748	0.18
PSMC3	ENSG00000165916	HsaINT0133437	0.092226	0.082935	0.00929	0.1
PSMD1	ENSG00000173692	HsaINT0133487	0.066459	0.191068	-0.124609	0.12
PSMD1	ENSG00000173692	HsaINT0133501	0.177846	0.066231	0.111616	0.1
PSMD13	ENSG00000185627	HsaINT0133537	0.152243	0.140967	0.011276	0.12
PSMD3	ENSG00000108344	HsaINT0133584	0.340972	0.32579	0.015182	0.16
PSME3	ENSG00000131467	HsaALTA0006783-1/2	0.954172	0.933798	0.020373	0.16
PSME3	ENSG00000131467	HsaINT0133654	0.28247	0.190843	0.091627	0.24
PSME3	ENSG00000131467	HsaINT0133656	0.250839	0.082276	0.168563	0.17
PSME4	ENSG00000068878	HsaINT0133684	0.787773	0.945925	-0.158152	0.14
PSME4	ENSG00000068878	HsaINT0133697	0.147483	0.670801	-0.523318	0.13
PTCD3	ENSG00000132300	HsaINT0133843	0.212554	0.150726	0.061828	0.13
PTCD3	ENSG00000132300	HsaINT0133846	0.319994	0.106746	0.213247	0.11
PTDSS1	ENSG00000156471	HsaINT0133938	0.108368	0.06936	0.039008	0.11
PTDSS1	ENSG00000156471	HsaINT0133949	0.091308	0.075291	0.016016	0.1
PTEN	ENSG00000171862	HsaINT0133964	0.109702	0.083636	0.026066	0.1
PTGDS	ENSG00000107317	HsaINT0133982	0.239332	0.054919	0.184413	0.17
PTGR2	ENSG00000140043	HsaINT0134055	0.718482	0.946754	-0.228272	0.23
PTK2	ENSG00000169398	HsaALTD0005147-1/2	0.865258	0.826358	0.038899	0.16
PTK2	ENSG00000169398	HsaEX0050842	0.6665	0.323076	0.343423	0.42
PTK2	ENSG00000169398	HsaEX0050845	0.29426	0.285437	0.008823	0.16
PTK7	ENSG00000112655	HsaEX6047318	0.953714	0.936222	0.017492	0.1
PTMA	ENSG00000187514	HsaALTD0005154-1/2	0.649082	0.120818	0.528264	0.57
PTP4A2	ENSG00000184007	HsaEX0050904	0.53027	0.359845	0.170424	0.19
PTP4A2	ENSG00000184007	HsaEX0050905	0.721192	0.660631	0.060561	0.1
PTPLAD1	ENSG00000074696	HsaINT0134264	0.629914	0.148038	0.481877	0.46
PTPLAD1	ENSG00000074696	HsaINT0134272	0.751073	0.167359	0.583715	0.35
PTPMT1	ENSG00000110536	HsaEX0050944	0.705329	0.631917	0.073412	0.19
PTPMT1	ENSG00000110536	HsaINT0134287	0.14107	0.095843	0.045226	0.19
PTPN1	ENSG00000196396	HsaEX0050945	0.952531	0.839838	0.112693	0.27
PTPN18	ENSG00000072135	HsaEX0050985	0.808297	0.781767	0.02653	0.16
PTPN18	ENSG00000072135	HsaEX0050987	0.864265	0.836078	0.028187	0.32
PTPN18	ENSG00000072135	HsaINT0134402	0.286626	0.28216	0.004465	0.26
PTPN18	ENSG00000072135	HsaINT0134409	0.334948	0.093931	0.241017	0.19
PTPN4	ENSG00000088179	HsaINT0134526	0.3188	0.133472	0.185328	0.3
PTPN4	ENSG00000088179	HsaINT0134528	0.536637	0.070325	0.466312	0.44
PTPRJ	ENSG00000149177	HsaEX0051156	0.94573	0.943914	0.001816	0.11
PUM1	ENSG00000134644	HsaEX0051274	0.892241	0.890457	0.001784	0.12
PUM1	ENSG00000134644	HsaEX0051275	0.890192	0.883902	0.006289	0.13
PUM1	ENSG00000134644	HsaEX0051276	0.963624	0.93345	0.030173	0.1
PWP1	ENSG00000136045	HsaINT0135412	0.131093	0.130613	0.00048	0.1
PXK	ENSG00000168297	HsaALTA0006885-1/2	0.439498	0.171253	0.268245	0.33
PXK	ENSG00000168297	HsaALTD0005195-2/2	0.968409	0.938702	0.029707	0.12
PXK	ENSG00000168297	HsaEX0051390	0.090694	0.061542	0.029152	0.15
PXK	ENSG00000168297	HsaINT0135506	0.188185	0.081138	0.107047	0.13
PYHIN1	ENSG00000163564	HsaINT0135623	0.322883	0.195423	0.12746	0.17
QKI	ENSG00000112531	HsaINT0135726	0.40961	0.312112	0.097497	0.26
QRSL1	ENSG00000130348	HsaINT0135789	0.111292	0.305293	-0.194001	0.12
QSOX1	ENSG00000116260	HsaEX0051493	0.97856	0.935379	0.043181	0.18
QSOX1	ENSG00000116260	HsaEX6035239	0.982225	0.93712	0.045105	0.1
QSOX1	ENSG00000116260	HsaEX6035243	0.98225	0.924021	0.058229	0.18
QSOX1	ENSG00000116260	HsaEX6035244	0.985691	0.944832	0.040858	0.17
QSOX1	ENSG00000116260	HsaEX6035245	0.982029	0.944478	0.037551	0.14
R3HDM1	ENSG00000048991	HsaEX0051524	0.719456	0.703051	0.016405	0.24
R3HDM1	ENSG00000048991	HsaINT0135853	0.700393	0.331832	0.368561	0.19
RAB22A	ENSG00000124209	HsaINT0136016	0.063652	0.062941	0.000711	0.1
RAB22A	ENSG00000124209	HsaINT0136018	0.188809	0.103984	0.084825	0.16
RAB24	ENSG00000169228	HsaINT0136034	0.832954	0.750096	0.082858	0.21
RAB30	ENSG00000137502	HsaINT0136084	0.243668	0.069625	0.174043	0.12
RAB30	ENSG00000137502	HsaINT0136085	0.115227	0.083731	0.031496	0.11
RAB31	ENSG00000168461	HsaALTD0005232-1/2	0.708239	0.456529	0.25171	0.44
RAB3GAP1	ENSG00000115839	HsaINT0136167	0.446565	0.893395	-0.44683	0.14
RAB7L1	ENSG00000117280	HsaEX0051731	0.926011	0.916094	0.009917	0.18
RAB7L1	ENSG00000117280	HsaINT0136310	0.122302	0.093415	0.028887	0.11
RAB8B	ENSG00000166128	HsaEX0051737	0.090396	0.0901	0.000296	0.1
RABGAP1L	ENSG00000152061	HsaINT0136419	0.475923	0.144708	0.331215	0.32
RABGEF1	ENSG00000154710	HsaINT0136426	0.1206	0.085331	0.03527	0.13
RABGGTB	ENSG00000137955	HsaINT0136451	0.316402	0.188959	0.127443	0.17
RAD23A	ENSG00000179262	HsaALTA0006946-2/2	0.522148	0.458746	0.063402	0.17
RAD50	ENSG00000113522	HsaINT0136618	0.222891	0.100509	0.122383	0.12
RAD51C	ENSG00000108384	HsaINT0136650	0.668231	0.141965	0.526265	0.2
RALB	ENSG00000144118	HsaALTA0006972-2/2	0.376619	0.348667	0.027952	0.13
RALBP1	ENSG00000017797	HsaINT0136879	0.062159	0.059691	0.002468	0.1
RALGPS2	ENSG00000116191	HsaINT0137048	0.076409	0.173918	-0.097509	0.1
RANBP9	ENSG00000010017	HsaINT0137195	0.32702	0.193243	0.133777	0.2
RANBP9	ENSG00000010017	HsaINT0137201	0.150905	0.064319	0.086586	0.15
RANGAP1	ENSG00000100401	HsaINT0137209	0.205578	0.77502	-0.569442	0.25
RAPGEF2	ENSG00000109756	HsaINT0137353	0.057146	0.835297	-0.778151	0.29
RAPGEF2	ENSG00000109756	HsaINT0137355	0.818258	0.749066	0.069192	0.5
RARS	ENSG00000113643	HsaINT0137553	0.340994	0.113818	0.227175	0.26
RARS	ENSG00000113643	HsaINT0137554	0.270333	0.161522	0.108811	0.22
RARS	ENSG00000113643	HsaINT0137565	0.191332	0.058647	0.132685	0.12
RARS2	ENSG00000146282	HsaEX0052340	0.898772	0.836479	0.062293	0.11
RARS2	ENSG00000146282	HsaINT0137571	0.259203	0.122888	0.136315	0.22
RARS2	ENSG00000146282	HsaINT0137579	0.079802	0.068999	0.010803	0.13
RARS2	ENSG00000146282	HsaINT0137580	0.168754	0.161269	0.007485	0.12
RARS2	ENSG00000146282	HsaINT0137584	0.106133	0.072923	0.03321	0.15
RASA1	ENSG00000145715	HsaEX0052352	0.954785	0.928947	0.025838	0.1
RASA2	ENSG00000155903	HsaINT0137623	0.345567	0.235395	0.110172	0.11
RASA2	ENSG00000155903	HsaINT0137630	0.148229	0.064453	0.083776	0.13
RASSF1	ENSG00000068028	HsaEX0052471	0.156502	0.122218	0.034284	0.17
RB1	ENSG00000139687	HsaINT0138047	0.95029	0.642087	0.308203	0.32
RBBP6	ENSG00000122257	HsaEX0052533	0.79982	0.514965	0.284855	0.4
RBBP6	ENSG00000122257	HsaINT0138114	0.24726	0.10597	0.141289	0.23
RBBP8	ENSG00000101773	HsaEX0052542	0.946398	0.933375	0.013024	0.11
RBBP8	ENSG00000101773	HsaEX6038316	0.942244	0.938793	0.003451	0.1
RBM23	ENSG00000100461	HsaEX0052656	0.445003	0.262164	0.182839	0.14
RBM25	ENSG00000119707	HsaINT0138422	0.149941	0.089303	0.060639	0.19
RBM27	ENSG00000091009	HsaINT0138453	0.3738	0.147308	0.226492	0.21
RBM33	ENSG00000184863	HsaINT0138505	0.751299	0.419676	0.331623	0.3
RBM34	ENSG00000188739	HsaINT0138517	0.449234	0.302695	0.146539	0.12
RBM6	ENSG00000004534	HsaINT0138643	0.234627	0.347886	-0.113259	0.18
RBPJ	ENSG00000168214	HsaINT0138763	0.186877	0.143519	0.043358	0.13
RBPJ	ENSG00000168214	HsaINT0138770	0.149444	0.109987	0.039457	0.12
RBPJ	ENSG00000168214	HsaINT0138771	0.423406	0.268054	0.155352	0.21
RC3H2	ENSG00000056586	HsaEX0052844	0.947004	0.931138	0.015865	0.14
REEP3	ENSG00000165476	HsaINT0139163	0.083653	0.078003	0.005649	0.15
RELL2	ENSG00000164620	HsaEX0053026	0.941687	0.92812	0.013567	0.14
RELL2	ENSG00000164620	HsaINT0139245	0.381008	0.146492	0.234516	0.23
RELL2	ENSG00000164620	HsaINT0139246	0.649623	0.089958	0.559664	0.64
REPS2	ENSG00000169891	HsaEX0053064	0.45101	0.386273	0.064737	0.39
REPS2	ENSG00000169891	HsaEX0053065	0.535603	0.397693	0.137909	0.4
REPS2	ENSG00000169891	HsaINT0139384	0.12162	0.058429	0.063191	0.26
REPS2	ENSG00000169891	HsaINT0139387	0.27719	0.076326	0.200864	0.23
RFC2	ENSG00000049541	HsaEX6008458	0.96742	0.939822	0.027598	0.16
RFESD	ENSG00000175449	HsaINT0139624	0.392266	0.203817	0.188449	0.19
RFWD2	ENSG00000143207	HsaINT0139692	0.130221	0.088695	0.041526	0.11
RHBDD1	ENSG00000144468	HsaALTD0005390-1/2	0.672081	0.601571	0.07051	0.26
RHBDD2	ENSG00000005486	HsaINT0140340	0.179116	0.070351	0.108765	0.2
RHCE	ENSG00000188672	HsaEX0053479	0.967796	0.934798	0.032998	0.13
RIOK1	ENSG00000124784	HsaEX6045679	0.950889	0.941623	0.009266	0.14
RIPK2	ENSG00000104312	HsaINT0140942	0.306641	0.179021	0.12762	0.23
RMND5A	ENSG00000153561	HsaINT0141054	0.116365	0.067234	0.049132	0.13
RMND5B	ENSG00000145916	HsaALTD0005423-1/2	0.937436	0.745754	0.191682	0.19
RMND5B	ENSG00000145916	HsaEX0053790	0.958804	0.942705	0.016099	0.11
RMND5B	ENSG00000145916	HsaINT0141064	0.229595	0.077974	0.151621	0.13
RNF125	ENSG00000101695	HsaEX0053878	0.942801	0.929302	0.0135	0.12
RNF125	ENSG00000101695	HsaINT0141270	0.571205	0.240079	0.331126	0.12
RNF149	ENSG00000163162	HsaINT0141369	0.143763	0.118755	0.025008	0.12
RNF19B	ENSG00000116514	HsaINT0141526	0.100768	0.33728	-0.236512	0.27
RNF213	ENSG00000173821	HsaINT0141630	0.46499	0.162815	0.302175	0.3
RNF24	ENSG00000101236	HsaEX0054094	0.560416	0.463526	0.09689	0.1
RNF24	ENSG00000101236	HsaEX0054097	0.475828	0.395169	0.080659	0.18
RNF25	ENSG00000163481	HsaINT0141738	0.939616	0.122052	0.817564	0.79
RNF25	ENSG00000163481	HsaINT0141739	0.946664	0.131331	0.815334	0.57
RNF8	ENSG00000112130	HsaEX0054150	0.768552	0.644393	0.124158	0.19
RNF8	ENSG00000112130	HsaINT0141861	0.170494	0.05887	0.111624	0.44
RNH1	ENSG00000023191	HsaEX0054176	0.528817	0.660816	-0.132	0.12
ROCK2	ENSG00000134318	HsaINT0142134	0.179416	0.073784	0.105632	0.14
ROCK2	ENSG00000134318	HsaINT0142139	0.192834	0.099501	0.093333	0.13
ROD1	ENSG00000119314	HsaINT0142150	0.140487	0.086308	0.054179	0.24
ROGDI	ENSG00000067836	HsaINT0142163	0.193884	0.107379	0.086505	0.19
RORA	ENSG00000069667	HsaINT0142218	0.098743	0.063281	0.035462	0.14
RP11-324H6.7	ENSG00000239769	HsaEX0054651	0.938782	0.774452	0.164331	0.16
RP11-326F20.5	ENSG00000233554	HsaEX0054656	0.943332	0.921945	0.021387	0.13
RP11-383H13.1	ENSG00000235531	HsaEX0054724	0.84576	0.681888	0.163872	0.3
RP11-3B12.1	ENSG00000224897	HsaEX0054757	0.515898	0.493427	0.022471	0.28
RP11-492E3.1	ENSG00000204054	HsaEX0054917	0.235962	0.138436	0.097526	0.24
RP1-67M12.1	ENSG00000238274	HsaEX0054336	0.193135	0.113772	0.079363	0.14
RP4-717I23.3	ENSG00000223745	HsaEX0055307	0.496957	0.157412	0.339545	0.52
RP4-756G23.5	ENSG00000235513	HsaEX0055320	0.888473	0.580425	0.308048	0.45
RP9	ENSG00000164610	HsaINT0142296	0.239501	0.175911	0.06359	0.18
RPAP2	ENSG00000122484	HsaINT0142372	0.233115	0.085802	0.147313	0.14
RPAP3	ENSG00000005175	HsaEX0055439	0.879592	0.81475	0.064842	0.18
RPAP3	ENSG00000005175	HsaINT0142379	0.111603	0.077089	0.034514	0.16
RPAP3	ENSG00000005175	HsaINT0142382	0.166052	0.077934	0.088118	0.29
RPF1	ENSG00000117133	HsaINT0142416	0.136677	0.102106	0.034571	0.15
RPF1	ENSG00000117133	HsaINT0142418	0.275776	0.163736	0.11204	0.28
RPF1	ENSG00000117133	HsaINT0142419	0.298625	0.137626	0.160999	0.24
RPIA	ENSG00000153574	HsaINT0142534	0.088829	0.072126	0.016703	0.12
RPL14	ENSG00000188846	HsaALTD0005517-1/2	0.874833	0.805501	0.069331	0.15
RPL35A	ENSG00000182899	HsaALTD0005539-1/2	0.91321	0.670227	0.242983	0.7
RPRD1A	ENSG00000141425	HsaINT0142850	0.844615	0.790031	0.054584	0.12
RPRD2	ENSG00000163125	HsaINT0142863	0.940717	0.85716	0.083557	0.14
RPS6KA3	ENSG00000177189	HsaEX6051024	0.943115	0.940902	0.002212	0.11
RPS6KA3	ENSG00000177189	HsaINT0143054	0.342808	0.123912	0.218896	0.36
RPS6KA3	ENSG00000177189	HsaINT0143056	0.173086	0.085223	0.087863	0.2
RPS6KA3	ENSG00000177189	HsaINT0143059	0.361422	0.092296	0.269126	0.47
RPS6KB2	ENSG00000175634	HsaINT0143134	0.072976	0.062139	0.010838	0.1
RPS6KB2	ENSG00000175634	HsaINT0143138	0.219267	0.068855	0.150413	0.25
RRP36	ENSG00000124541	HsaINT0143495	0.430429	0.116679	0.31375	0.36
RRP36	ENSG00000124541	HsaINT0143497	0.324848	0.136657	0.188191	0.3
RRP36	ENSG00000124541	HsaINT0143498	0.121738	0.067898	0.05384	0.15
RSBN1L	ENSG00000187257	HsaEX0055793	0.947405	0.937806	0.009599	0.13
RSF1	ENSG00000048649	HsaINT0143568	0.387914	0.071021	0.316893	0.17
RSPRY1	ENSG00000159579	HsaEX6043982	0.956769	0.951157	0.005612	0.1
RTCD1	ENSG00000137996	HsaINT0143734	0.087514	0.063599	0.023915	0.1
RTCD1	ENSG00000137996	HsaINT0143736	0.210101	0.077285	0.132816	0.21
RUVBL1	ENSG00000175792	HsaEX6058309	0.943848	0.932506	0.011341	0.12
RUVBL2	ENSG00000183207	HsaINT0144110	0.11554	0.088261	0.027279	0.1
RWDD3	ENSG00000122481	HsaEX0056011	0.44736	0.43403	0.01333	0.14
SACM1L	ENSG00000211456	HsaINT0144616	0.134382	0.071852	0.06253	0.15
SAFB	ENSG00000160633	HsaINT0144655	0.235753	0.145434	0.090319	0.21
SAFB	ENSG00000160633	HsaINT0144662	0.145543	0.075377	0.070166	0.77
SAMD3	ENSG00000164483	HsaINT0144780	0.145424	0.097203	0.048221	0.13
SAR1B	ENSG00000152700	HsaINT0144930	0.369985	0.107976	0.262009	0.25
SAR1B	ENSG00000152700	HsaINT0144932	0.627908	0.457362	0.170546	0.22
SART3	ENSG00000075856	HsaEX0056255	0.182295	0.07427	0.108025	0.19
SBNO1	ENSG00000139697	HsaALTA0007504-1/2	0.633841	0.467234	0.166607	0.38
SBNO1	ENSG00000139697	HsaALTD0005676-1/2	0.108039	0.062845	0.045194	0.1
SBNO1	ENSG00000139697	HsaEX0056322	0.962047	0.940557	0.02149	0.11
SBNO1	ENSG00000139697	HsaEX0056331	0.945849	0.907588	0.03826	0.16
SC5DL	ENSG00000109929	HsaEX0056345	0.969402	0.942901	0.026501	0.1
SC5DL	ENSG00000109929	HsaINT0145284	0.94497	0.151061	0.793908	0.83
SCAMP1	ENSG00000085365	HsaINT0145323	0.082645	0.057759	0.024885	0.12
SCAMP3	ENSG00000116521	HsaINT0145336	0.097911	0.090832	0.007079	0.1
SCCPDH	ENSG00000143653	HsaINT0145476	0.083548	0.062958	0.020589	0.11
SCFD1	ENSG00000092108	HsaINT0145544	0.105846	0.094922	0.010924	0.12
SCP2	ENSG00000116171	HsaEX6030993	0.965245	0.939361	0.025884	0.11
SCRN2	ENSG00000141295	HsaEX6023334	0.951546	0.938202	0.013344	0.11
SDCCAG8	ENSG00000054282	HsaINT0146386	0.151902	0.054283	0.097619	0.12
SDHC	ENSG00000143252	HsaEX6034519	0.957737	0.935241	0.022496	0.12
SEC14L5	ENSG00000103184	HsaEX0056815	0.957164	0.938902	0.018262	0.13
SEC14L5	ENSG00000103184	HsaEX0056816	0.947677	0.944207	0.00347	0.1
SEC14L5	ENSG00000103184	HsaEX0056818	0.949186	0.933097	0.016089	0.1
SEC22B	ENSG00000223380	HsaINT0146745	0.109477	0.090898	0.018579	0.1
SEC22B	ENSG00000223380	HsaINT0146746	0.169048	0.072404	0.096644	0.25
SEC23A	ENSG00000100934	HsaALTA0007566-2/2	0.947946	0.933443	0.014503	0.13
SEC23A	ENSG00000100934	HsaINT0146757	0.205559	0.077	0.12856	0.2
SEC23A	ENSG00000100934	HsaINT0146762	0.201381	0.071612	0.129769	0.18
SEC23A	ENSG00000100934	HsaINT0146771	0.202337	0.131335	0.071002	0.17
SEC23B	ENSG00000101310	HsaINT0146787	0.090443	0.313096	-0.222653	0.18
SEC23IP	ENSG00000107651	HsaINT0146808	0.545637	0.482406	0.063231	0.13
SEC24B	ENSG00000138802	HsaINT0146837	0.2862	0.652553	-0.366352	0.26
SEC24D	ENSG00000150961	HsaINT0146882	0.640748	0.716683	-0.075935	0.19
SEC63	ENSG00000025796	HsaINT0147011	0.266947	0.160996	0.105951	0.1
SECISBP2	ENSG00000187742	HsaALTA0007587-2/2	0.425163	0.404194	0.020968	0.13
SECISBP2	ENSG00000187742	HsaINT0147023	0.113189	0.081175	0.032014	0.11
SENP2	ENSG00000163904	HsaINT0147560	0.660013	0.102913	0.557099	0.61
SENP2	ENSG00000163904	HsaINT0147563	0.424981	0.100864	0.324116	0.16
SENP2	ENSG00000163904	HsaINT0147572	0.416181	0.142972	0.273209	0.33
SENP6	ENSG00000112701	HsaINT0147602	0.373954	0.162099	0.211855	0.17
SENP6	ENSG00000112701	HsaINT0147609	0.210866	0.092463	0.118404	0.26
SENP7	ENSG00000138468	HsaEX0057218	0.766325	0.686677	0.079649	0.21
SERGEF	ENSG00000129158	HsaINT0147897	0.140514	0.067389	0.073124	0.14
SERPINA1	ENSG00000197249	HsaALTA0007647-2/2	0.772429	0.722792	0.049637	0.2
SERPINE2	ENSG00000135919	HsaALTA0007661-1/2	0.864574	0.826215	0.038359	0.12
SETD2	ENSG00000181555	HsaINT0148287	0.440238	0.313404	0.126834	0.27
SETD3	ENSG00000183576	HsaINT0148306	0.062783	0.060617	0.002166	0.11
SETX	ENSG00000107290	HsaEX0057545	0.345776	0.432429	-0.086653	0.21
SF1	ENSG00000168066	HsaALTA0007687-1/3	0.270804	0.164395	0.10641	0.26
SF1	ENSG00000168066	HsaALTD0005820-1/2	0.943908	0.916384	0.027524	0.13
SF3B3	ENSG00000189091	HsaINT0148578	0.313141	0.092465	0.220677	0.22
SF3B3	ENSG00000189091	HsaINT0148583	0.285292	0.050714	0.234578	0.28
SF3B3	ENSG00000189091	HsaINT0148592	0.219106	0.101592	0.117515	0.16
SFI1	ENSG00000198089	HsaEX0057602	0.954667	0.943813	0.010854	0.14
SFI1	ENSG00000198089	HsaINT0148632	0.138551	0.062718	0.075834	0.14
SFRS15	ENSG00000156304	HsaINT0148712	0.811069	0.231906	0.579163	0.46
SFRS18	ENSG00000132424	HsaINT0148720	0.059049	0.286772	-0.227722	0.22
SFXN3	ENSG00000107819	HsaALTA0007736-2/2	0.966596	0.943077	0.023519	0.16
SH2B3	ENSG00000111252	HsaEX0057906	0.402676	0.389463	0.013213	0.31
SH2B3	ENSG00000111252	HsaEX0057907	0.164136	0.072071	0.092065	0.23
SH2B3	ENSG00000111252	HsaINT0149172	0.129599	0.082244	0.047355	0.1
SH2D1B	ENSG00000198574	HsaINT0149179	0.123579	0.067459	0.056121	0.13
SH3GLB2	ENSG00000148341	HsaINT0149371	0.192166	0.068383	0.123783	0.11
SH3TC2	ENSG00000169247	HsaINT0149467	0.282831	0.250768	0.032062	0.16
SIDT1	ENSG00000072858	HsaEX6057734	0.951797	0.940515	0.011282	0.11
SIDT1	ENSG00000072858	HsaEX6057735	0.941426	0.933939	0.007486	0.12
SIGIRR	ENSG00000185187	HsaEX0058276	0.914101	0.775501	0.138599	0.13
SIGLEC10	ENSG00000142512	HsaINT0149956	0.09473	0.068349	0.02638	0.11
SIGLEC12	ENSG00000142512	HsaEX0058285	0.653209	0.553779	0.09943	0.17
SIGLEC7	ENSG00000168995	HsaEX0058295	0.811819	0.80439	0.007429	0.16
SIGLEC7	ENSG00000168995	HsaEX0058298	0.931295	0.764052	0.167244	0.1
SIRT3	ENSG00000142082	HsaEX0058438	0.940062	0.930444	0.009617	0.24
SIRT3	ENSG00000142082	HsaINT0150314	0.146754	0.079879	0.066876	0.13
SIRT5	ENSG00000124523	HsaINT0150323	0.794378	0.202698	0.59168	0.22
SIRT7	ENSG00000187531	HsaINT0150348	0.390811	0.256288	0.134522	0.16
SKIV2L2	ENSG00000039123	HsaINT0150446	0.262863	0.11278	0.150083	0.2
SKIV2L2	ENSG00000039123	HsaINT0150447	0.490915	0.157485	0.33343	0.47
SLA2	ENSG00000101082	HsaALTA0007826-1/2	0.255689	0.217413	0.038277	0.13
SLAIN2	ENSG00000109171	HsaINT0150505	0.095087	0.075264	0.019823	0.18
SLAMF6	ENSG00000162739	HsaINT0150516	0.539933	0.231223	0.30871	0.29
SLAMF7	ENSG00000026751	HsaEX0058535	0.936824	0.708375	0.228449	0.35
SLC17A5	ENSG00000119899	HsaEX0058764	0.938569	0.862337	0.076232	0.1
SLC17A5	ENSG00000119899	HsaEX0058769	0.901128	0.882556	0.018572	0.12
SLC17A5	ENSG00000119899	HsaINT0151085	0.1114	0.068392	0.043008	0.17
SLC17A5	ENSG00000119899	HsaINT0151087	0.422354	0.161333	0.261021	0.41
SLC22A23	ENSG00000137266	HsaINT0151387	0.399619	0.323706	0.075913	0.2
SLC25A13	ENSG00000004864	HsaINT0151652	0.434795	0.4087	0.026094	0.12
SLC25A13	ENSG00000004864	HsaINT0151653	0.959142	0.891688	0.067453	0.23
SLC25A15	ENSG00000102743	HsaINT0151670	0.197907	0.063035	0.134872	0.22
SLC25A36	ENSG00000114120	HsaINT0151835	0.447214	0.394484	0.05273	0.17
SLC2A11	ENSG00000133460	HsaALTA0007925-1/3	0.383957	0.217847	0.16611	0.33
SLC2A8	ENSG00000136856	HsaEX0059312	0.928552	0.843752	0.0848	0.15
SLC30A5	ENSG00000145740	HsaEX0059336	0.533886	0.4062	0.127685	0.18
SLC30A5	ENSG00000145740	HsaEX0059338	0.944672	0.869275	0.075398	0.13
SLC30A5	ENSG00000145740	HsaINT0152412	0.232813	0.09479	0.138023	0.14
SLC30A5	ENSG00000145740	HsaINT0152416	0.162972	0.139663	0.02331	0.1
SLC35B1	ENSG00000121073	HsaINT0152564	0.10928	0.081538	0.027742	0.12
SLC35C2	ENSG00000080189	HsaINT0152596	0.086326	0.064713	0.021613	0.12
SLC37A1	ENSG00000160190	HsaINT0152742	0.204243	0.122858	0.081385	0.21
SLC38A1	ENSG00000111371	HsaINT0152803	0.10114	0.088071	0.013068	0.1
SLC38A1	ENSG00000111371	HsaINT0152807	0.116704	0.071631	0.045074	0.11
SLC38A2	ENSG00000134294	HsaEX0059546	0.544902	0.538117	0.006785	0.11
SLC38A6	ENSG00000139974	HsaEX0059576	0.886085	0.645411	0.240673	0.33
SLC4A1AP	ENSG00000163798	HsaINT0153369	0.196036	0.14307	0.052966	0.1
SLC6A6	ENSG00000131389	HsaEX0059939	0.95065	0.912143	0.038507	0.13
SLC6A6	ENSG00000131389	HsaEX0059944	0.101241	0.096392	0.004848	0.14
SLC8A3	ENSG00000100678	HsaEX0060018	0.610248	0.579007	0.031241	0.22
SLC9A9	ENSG00000181804	HsaEX0060080	0.940371	0.915294	0.025077	0.11
SLC9A9	ENSG00000181804	HsaINT0154289	0.178385	0.059978	0.118407	0.21
SLC9A9	ENSG00000181804	HsaINT0154293	0.138122	0.080619	0.057504	0.12
SLFN14	ENSG00000236320	HsaINT0154455	0.2056	0.099706	0.105894	0.14
SLFN5	ENSG00000166750	HsaINT0154458	0.138946	0.076667	0.062279	0.14
SLTM	ENSG00000137776	HsaALTA0008022-2/3	0.354621	0.258837	0.095784	0.1
SLTM	ENSG00000137776	HsaINT0154642	0.150836	0.05628	0.094556	0.12
SLTM	ENSG00000137776	HsaINT0154650	0.111771	0.074554	0.037217	0.17
SMAD1	ENSG00000170365	HsaINT0154696	0.140356	0.05998	0.080377	0.12
SMAD1	ENSG00000170365	HsaINT0154697	0.100381	0.05455	0.045831	0.12
SMAP1	ENSG00000112305	HsaEX0060240	0.165356	0.116074	0.049282	0.15
SMAP1	ENSG00000112305	HsaEX0060243	0.34875	0.298066	0.050684	0.13
SMARCA4	ENSG00000127616	HsaINT0154874	0.134475	0.131795	0.00268	0.11
SMARCA5	ENSG00000153147	HsaINT0154889	0.157019	0.102166	0.054853	0.12
SMARCC1	ENSG00000173473	HsaINT0154961	0.518384	0.215436	0.302948	0.22
SMARCC1	ENSG00000173473	HsaINT0154974	0.130654	0.07932	0.051335	0.1
SMARCC1	ENSG00000173473	HsaINT0154976	0.323963	0.152203	0.171761	0.1
SMARCC2	ENSG00000139613	HsaEX6067079	0.951909	0.935286	0.016623	0.13
SMARCD2	ENSG00000108604	HsaINT0155029	0.050167	0.333078	-0.282911	0.33
SMC3	ENSG00000108055	HsaINT0155149	0.510719	0.460825	0.049894	0.27
SMC6	ENSG00000163029	HsaINT0155231	0.727043	0.56122	0.165822	0.32
SMCHD1	ENSG00000196787	HsaINT0155249	0.556053	0.512136	0.043917	0.25
SMCHD1	ENSG00000196787	HsaINT0155273	0.48588	0.24669	0.23919	0.38
SMEK1	ENSG00000100796	HsaINT0155307	0.632615	0.525336	0.107279	0.15
SMNDC1	ENSG00000119953	HsaINT0155462	0.288485	0.175206	0.113278	0.24
SMTN	ENSG00000183963	HsaEX0060527	0.949333	0.9424	0.006933	0.1
SMTN	ENSG00000183963	HsaEX0060529	0.951622	0.926172	0.02545	0.11
SMTN	ENSG00000183963	HsaEX0060532	0.126482	0.070943	0.055539	0.17
SMTN	ENSG00000183963	HsaEX0060538	0.912433	0.845883	0.066549	0.17
SMTN	ENSG00000183963	HsaEX6026415	0.951815	0.94455	0.007265	0.13
SMTN	ENSG00000183963	HsaEX6026416	0.954219	0.94161	0.01261	0.1
SMYD3	ENSG00000185420	HsaEX0060582	0.149064	0.111472	0.037592	0.22
SNAPC3	ENSG00000164975	HsaINT0155802	0.740042	0.12113	0.618913	0.66
SNHG11	ENSG00000174365	HsaINT0155932	0.183016	0.107674	0.075342	0.3
SNHG12	ENSG00000197989	HsaALTD0006102-1/2	0.792587	0.221557	0.57103	0.57
SNHG12	ENSG00000197989	HsaALTD0006102-2/2	0.219609	0.785554	-0.565945	0.26
SNHG12	ENSG00000197989	HsaEX6029573	0.957869	0.94499	0.012879	0.1
SNRNP27	ENSG00000124380	HsaINT0156024	0.157805	0.116469	0.041336	0.1
SNRNP40	ENSG00000060688	HsaEX6029654	0.961691	0.937701	0.02399	0.16
SNRNP40	ENSG00000060688	HsaINT0156030	0.143045	0.076562	0.066483	0.11
SNRNP40	ENSG00000060688	HsaINT0156035	0.070451	0.057205	0.013246	0.11
SNRNP40	ENSG00000060688	HsaINT0156036	0.098682	0.074353	0.024329	0.61
SNRNP70	ENSG00000104852	HsaEX0060707	0.399437	0.307369	0.092068	0.29
SNRNP70	ENSG00000104852	HsaINT0156051	0.466369	0.36768	0.098688	0.13
SNUPN	ENSG00000169371	HsaINT0156172	0.133184	0.064049	0.069135	0.11
SNX13	ENSG00000071189	HsaINT0156253	0.891872	0.219734	0.672138	0.45
SNX14	ENSG00000135317	HsaEX0060808	0.381377	0.904115	-0.522737	0.16
SNX14	ENSG00000135317	HsaINT0156276	0.29289	0.052538	0.240351	0.26
SNX14	ENSG00000135317	HsaINT0156283	0.284938	0.073644	0.211294	0.19
SNX4	ENSG00000114520	HsaEX6058167	0.956311	0.939426	0.016885	0.13
SNX4	ENSG00000114520	HsaINT0156446	0.079095	0.065935	0.01316	0.1
SNX4	ENSG00000114520	HsaINT0156447	0.094125	0.052079	0.042045	0.15
SORL1	ENSG00000137642	HsaINT0156842	0.336303	0.15255	0.183754	0.1
SOS2	ENSG00000100485	HsaINT0156907	0.119228	0.422018	-0.302791	0.35
SP140L	ENSG00000185404	HsaINT0157092	0.233823	0.122289	0.111534	0.15
SPATA1	ENSG00000122432	HsaEX6031811	0.931858	0.377128	0.55473	0.28
SPATS2	ENSG00000123352	HsaEX0061299	0.133005	0.084006	0.048999	0.14
SPATS2	ENSG00000123352	HsaINT0157561	0.134907	0.082422	0.052485	0.1
SPECC1L	ENSG00000100014	HsaINT0157681	0.179928	0.061248	0.11868	0.23
SPG11	ENSG00000104133	HsaINT0157797	0.658632	0.215286	0.443346	0.12
SPIRE1	ENSG00000134278	HsaINT0158020	0.153115	0.061365	0.09175	0.13
SPSB3	ENSG00000162032	HsaINT0158302	0.408517	0.349451	0.059066	0.18
SPTAN1	ENSG00000197694	HsaINT0158391	0.435473	0.394157	0.041316	0.16
SRC	ENSG00000197122	HsaINT0158745	0.077863	0.056176	0.021688	0.13
SREBF2	ENSG00000198911	HsaEX0061685	0.941188	0.899148	0.04204	0.1
SREBF2	ENSG00000198911	HsaEX0061686	0.958559	0.904622	0.053937	0.16
SREK1IP1	ENSG00000153006	HsaINT0158882	0.231021	0.164331	0.06669	0.18
SREK1IP1	ENSG00000153006	HsaINT0158883	0.102333	0.061154	0.041179	0.11
SRRM2	ENSG00000167978	HsaEX6041902	0.946201	0.941687	0.004515	0.1
SS18	ENSG00000141380	HsaEX0061804	0.481398	0.317316	0.164082	0.17
SS18	ENSG00000141380	HsaEX0061806	0.321675	0.274635	0.04704	0.17
SSH1	ENSG00000084112	HsaEX0061849	0.947336	0.936189	0.011147	0.1
SSH2	ENSG00000141298	HsaINT0159438	0.125352	0.064874	0.060477	0.11
ST3GAL1	ENSG00000008513	HsaEX0061941	0.924553	0.878113	0.04644	0.15
ST3GAL1	ENSG00000008513	HsaEX0061944	0.921036	0.817309	0.103727	0.2
ST3GAL1	ENSG00000008513	HsaEX0061945	0.872097	0.782372	0.089725	0.28
ST3GAL1	ENSG00000008513	HsaINT0159756	0.183519	0.0646	0.118918	0.31
ST3GAL1	ENSG00000008513	HsaINT0159757	0.095225	0.065555	0.029669	0.16
ST3GAL4	ENSG00000110080	HsaALTD0006241-1/2	0.220567	0.160417	0.06015	0.1
ST3GAL6	ENSG00000064225	HsaEX0061981	0.708005	0.299495	0.40851	0.58
ST3GAL6	ENSG00000064225	HsaEX0061982	0.781007	0.6625	0.118507	0.14
ST3GAL6	ENSG00000064225	HsaEX0061991	0.865311	0.699614	0.165696	0.19
ST3GAL6	ENSG00000064225	HsaINT0159803	0.180085	0.063395	0.11669	0.38
ST3GAL6	ENSG00000064225	HsaINT0159804	0.081984	0.079513	0.002471	0.11
ST7L	ENSG00000007341	HsaEX0062079	0.94465	0.76745	0.1772	0.24
ST7L	ENSG00000007341	HsaEX0062081	0.942429	0.554741	0.387688	0.57
ST7L	ENSG00000007341	HsaINT0159906	0.71663	0.473423	0.243207	0.26
ST8SIA4	ENSG00000113532	HsaINT0159941	0.192125	0.073124	0.119001	0.19
ST8SIA6	ENSG00000148488	HsaEX0062098	0.330094	0.255001	0.075094	0.1
ST8SIA6	ENSG00000148488	HsaEX0062100	0.285328	0.147816	0.137512	0.3
ST8SIA6	ENSG00000148488	HsaEX0062104	0.943494	0.893582	0.049912	0.3
ST8SIA6	ENSG00000148488	HsaINT0159951	0.164166	0.077167	0.087	0.24
STAM	ENSG00000136738	HsaEX6087736	0.944535	0.938282	0.006252	0.13
STAMBP	ENSG00000124356	HsaEX0062232	0.94702	0.932718	0.014303	0.13
STARD3	ENSG00000131748	HsaINT0160344	0.164896	0.094283	0.070614	0.1
STARD3NL	ENSG00000010270	HsaEX0062274	0.355891	0.192323	0.163568	0.27
STARD3NL	ENSG00000010270	HsaEX0062275	0.110374	0.077398	0.032976	0.16
STAT3	ENSG00000168610	HsaALTA0008272-2/2	0.645342	0.640486	0.004857	0.2
STAT3	ENSG00000168610	HsaINT0160473	0.069387	0.053403	0.015984	0.1
STAT4	ENSG00000138378	HsaEX6017517	0.959435	0.945638	0.013797	0.14
STAT4	ENSG00000138378	HsaINT0160496	0.549066	0.223277	0.325789	0.35
STAT4	ENSG00000138378	HsaINT0160497	0.428079	0.119579	0.3085	0.38
STAT4	ENSG00000138378	HsaINT0160502	0.625648	0.250014	0.375633	0.41
STAT4	ENSG00000138378	HsaINT0160509	0.54361	0.426094	0.117516	0.34
STAT4	ENSG00000138378	HsaINT0160510	0.299599	0.268644	0.030955	0.2
STAT4	ENSG00000138378	HsaINT0160511	0.417446	0.195985	0.221461	0.11
STAT4	ENSG00000138378	HsaINT0160514	0.228295	0.115351	0.112944	0.24
STAT5B	ENSG00000173757	HsaINT0160535	0.134193	0.109399	0.024794	0.14
STAT5B	ENSG00000173757	HsaINT0160551	0.328779	0.182813	0.145965	0.35
STAU1	ENSG00000124214	HsaINT0160594	0.132549	0.06719	0.065359	0.14
STAU1	ENSG00000124214	HsaINT0160596	0.076015	0.056905	0.019111	0.11
STIM1	ENSG00000167323	HsaINT0160666	0.089574	0.058189	0.031385	0.11
STIM1	ENSG00000167323	HsaINT0160671	0.310955	0.108205	0.20275	0.19
STIM1	ENSG00000167323	HsaINT0160672	0.102269	0.062144	0.040125	0.13
STK10	ENSG00000072786	HsaINT0160713	0.122472	0.087355	0.035117	0.12
STK38	ENSG00000112079	HsaALTA0008309-2/2	0.362008	0.358355	0.003653	0.11
STK38L	ENSG00000211455	HsaEX0062541	0.956533	0.936127	0.020406	0.11
STK4	ENSG00000101109	HsaINT0160949	0.107372	0.070582	0.03679	0.18
STRN3	ENSG00000196792	HsaEX0062637	0.947704	0.896905	0.050798	0.25
STT3A	ENSG00000134910	HsaINT0161224	0.13592	0.109079	0.02684	0.11
STX17	ENSG00000136874	HsaEX0062684	0.940907	0.934406	0.006501	0.13
STX17	ENSG00000136874	HsaINT0161283	0.265509	0.218202	0.047307	0.13
STXBP5	ENSG00000164506	HsaEX0062777	0.814535	0.714427	0.100107	0.18
STXBP5	ENSG00000164506	HsaINT0161458	0.451628	0.372288	0.07934	0.22
STYXL1	ENSG00000127952	HsaEX0062814	0.910348	0.779298	0.131051	0.12
SUGT1	ENSG00000165416	HsaINT0161630	0.13113	0.070805	0.060324	0.13
SUMF2	ENSG00000129103	HsaINT0161788	0.117009	0.061012	0.055997	0.1
SUPT6H	ENSG00000109111	HsaINT0161947	0.339522	0.125315	0.214208	0.34
SURF1	ENSG00000148290	HsaINT0161992	0.21757	0.205745	0.011825	0.1
SUV420H1	ENSG00000110066	HsaEX0063013	0.961471	0.93208	0.029391	0.1
SVIL	ENSG00000197321	HsaINT0162202	0.095823	0.058844	0.036979	0.1
SYNE1	ENSG00000131018	HsaINT0162597	0.373096	0.189451	0.183645	0.18
SYNE1	ENSG00000131018	HsaINT0162676	0.943768	0.543032	0.400736	0.11
SYNE2	ENSG00000054654	HsaINT0162729	0.711714	0.507032	0.204682	0.13
SYNE2	ENSG00000054654	HsaINT0162736	0.269101	0.071783	0.197318	0.19
SYNE2	ENSG00000054654	HsaINT0162747	0.241143	0.086576	0.154567	0.36
SYNRG	ENSG00000006114	HsaINT0162916	0.195207	0.132726	0.062481	0.16
SYNRG	ENSG00000006114	HsaINT0162917	0.374324	0.082183	0.292142	0.56
SYTL1	ENSG00000142765	HsaINT0163069	0.323848	0.282307	0.041541	0.13
TAF11	ENSG00000064995	HsaINT0163374	0.248235	0.115504	0.132731	0.22
TAF15	ENSG00000172660	HsaINT0163391	0.937414	0.091348	0.846066	0.61
TAF2	ENSG00000064313	HsaEX0063479	0.948075	0.919975	0.028101	0.12
TAF6	ENSG00000106290	HsaEX6009344	0.951988	0.943406	0.008582	0.1
TAL1	ENSG00000162367	HsaEX0063537	0.937307	0.890313	0.046994	0.14
TARBP1	ENSG00000059588	HsaEX0063642	0.926394	0.879745	0.046649	0.1
TARDBP	ENSG00000120948	HsaINT0163768	0.166246	0.164838	0.001408	0.14
TARSL2	ENSG00000185418	HsaINT0163829	0.202275	0.077816	0.124459	0.15
TAZ	ENSG00000102125	HsaEX0063721	0.961425	0.945287	0.016138	0.1
TBC1D13	ENSG00000107021	HsaEX6063347	0.965319	0.933612	0.031706	0.14
TBC1D17	ENSG00000104946	HsaEX6096247	0.943163	0.940043	0.00312	0.13
TBC1D23	ENSG00000036054	HsaEX0063856	0.112957	0.076385	0.036571	0.18
TBC1D23	ENSG00000036054	HsaINT0164134	0.14048	0.061739	0.07874	0.18
TBC1D23	ENSG00000036054	HsaINT0164145	0.276463	0.134654	0.141809	0.46
TBC1D23	ENSG00000036054	HsaINT0164146	0.544698	0.134997	0.409701	0.58
TBC1D23	ENSG00000036054	HsaINT0164147	0.234142	0.137403	0.096739	0.1
TBC1D25	ENSG00000068354	HsaEX0063865	0.938798	0.873816	0.064982	0.17
TBC1D5	ENSG00000131374	HsaEX0063899	0.758042	0.578642	0.1794	0.19
TBC1D7	ENSG00000145979	HsaEX0063924	0.789867	0.671475	0.118391	0.15
TBC1D8	ENSG00000204634	HsaINT0164333	0.071226	0.943216	-0.871991	0.85
TBCD	ENSG00000141556	HsaINT0164451	0.162739	0.071626	0.091113	0.2
TBCD	ENSG00000141556	HsaINT0164453	0.107195	0.073645	0.03355	0.1
TBL1XR1	ENSG00000177565	HsaEX0064032	0.908226	0.815506	0.09272	0.13
TBL1XR1	ENSG00000177565	HsaINT0164557	0.373693	0.128948	0.244745	0.45
TBRG1	ENSG00000154144	HsaALTA0008500-1/2	0.946103	0.884689	0.061414	0.29
TBRG1	ENSG00000154144	HsaEX0064065	0.474693	0.466044	0.008649	0.11
TBRG1	ENSG00000154144	HsaEX0064066	0.188755	0.158746	0.030009	0.17
TBXAS1	ENSG00000059377	HsaEX0064092	0.203511	0.184042	0.019469	0.28
TBXAS1	ENSG00000059377	HsaEX0064093	0.849486	0.741786	0.1077	0.12
TC2N	ENSG00000165929	HsaALTD0006417-2/2	0.650469	0.502463	0.148005	0.17
TCEB1	ENSG00000154582	HsaEX0064129	0.803298	0.497765	0.305533	0.35
TCERG1	ENSG00000113649	HsaEX0064138	0.274718	0.171315	0.103403	0.1
TCF25	ENSG00000141002	HsaALTD0006427-2/2	0.954921	0.922946	0.031975	0.11
TCF4	ENSG00000196628	HsaALTD0006433-2/2	0.549652	0.801669	-0.252017	0.17
TCF4	ENSG00000196628	HsaINT0164975	0.319693	0.057702	0.261991	0.25
TCL1A	ENSG00000100721	HsaALTD0006442-2/2	0.560468	0.498994	0.061473	0.1
TCTN3	ENSG00000119977	HsaEX0064290	0.871707	0.942737	-0.07103	0.11
TCTN3	ENSG00000119977	HsaEX0064291	0.96802	0.90638	0.06164	0.23
TDP2	ENSG00000111802	HsaINT0165300	0.234776	0.194945	0.039831	0.1
TEP1	ENSG00000129566	HsaINT0165757	0.337798	0.895043	-0.557245	0.17
TESC	ENSG00000088992	HsaINT0165830	0.092629	0.071865	0.020764	0.11
TFAM	ENSG00000108064	HsaINT0166034	0.227562	0.065395	0.162166	0.15
TFIP11	ENSG00000100109	HsaINT0166196	0.308556	0.213927	0.09463	0.21
TFIP11	ENSG00000100109	HsaINT0166201	0.481282	0.724492	-0.243209	0.12
TGS1	ENSG00000137574	HsaINT0166522	0.342954	0.291893	0.051061	0.12
THEM4	ENSG00000159445	HsaINT0166724	0.140984	0.165242	-0.024258	0.14
THOC1	ENSG00000079134	HsaEX6037854	0.960599	0.936439	0.02416	0.14
THOC1	ENSG00000079134	HsaINT0166762	0.419932	0.17858	0.241353	0.32
THOC2	ENSG00000125676	HsaINT0166799	0.32138	0.164459	0.156921	0.15
THOC4	ENSG00000183684	HsaEX0064865	0.153446	0.08378	0.069666	0.17
THOC6	ENSG00000131652	HsaINT0166848	0.514512	0.131686	0.382826	0.5
TIAL1	ENSG00000151923	HsaEX0064944	0.279166	0.198922	0.080244	0.1
TIMM50	ENSG00000105197	HsaEX0064999	0.945239	0.94378	0.001459	0.11
TINF2	ENSG00000092330	HsaINT0167275	0.092563	0.077748	0.014815	0.14
TLE4	ENSG00000106829	HsaEX0065095	0.944981	0.852434	0.092547	0.29
TLE4	ENSG00000106829	HsaINT0167504	0.934129	0.584145	0.349984	0.52
TLE4	ENSG00000106829	HsaINT0167519	0.084961	0.072289	0.012671	0.12
TM2D1	ENSG00000162604	HsaEX0065168	0.273578	0.23185	0.041728	0.14
TM2D3	ENSG00000184277	HsaINT0167783	0.792017	0.267482	0.524536	0.62
TM7SF3	ENSG00000064115	HsaEX0065206	0.693989	0.663211	0.030778	0.17
TM7SF3	ENSG00000064115	HsaINT0167834	0.092683	0.053361	0.039321	0.14
TMC6	ENSG00000141524	HsaEX0065253	0.911874	0.833387	0.078487	0.11
TMC8	ENSG00000167895	HsaINT0168064	0.182679	0.109702	0.072976	0.1
TMCO1	ENSG00000143183	HsaINT0168091	0.211072	0.071783	0.139289	0.21
TMCO3	ENSG00000150403	HsaEX0065294	0.169995	0.076482	0.093512	0.13
TMCO3	ENSG00000150403	HsaEX0065300	0.967571	0.941915	0.025656	0.12
TMCO3	ENSG00000150403	HsaEX0065301	0.944473	0.924344	0.020129	0.11
TMCO3	ENSG00000150403	HsaEX0065303	0.952067	0.87686	0.075207	0.23
TMCO3	ENSG00000150403	HsaEX0065304	0.967748	0.95028	0.017469	0.12
TMCO3	ENSG00000150403	HsaINT0168104	0.123683	0.087047	0.036637	0.1
TMCO3	ENSG00000150403	HsaINT0168107	0.139566	0.077833	0.061733	0.14
[truncated: 274 more rows]
